# Supplementary material for: GATA6 is predicted to regulate DNA methylation in an in vitro model of human hepatocyte differentiation
Source: Commun Biol. 2022 May 4;5:414. doi: 10.1038/s42003-022-03365-1 (PMC9068788; doi:10.1038/s42003-022-03365-1)
Supplement: Supplementary file 4 — Supplementary Data 1 [file 42003_2022_3365_MOESM4_ESM.xlsx]

## Sheet: all_intersect_anno
IlmnID	Genome_Build	CHR	MAPINFO	Strand	UCSC_RefGene_Name	UCSC_RefGene_Accession	UCSC_RefGene_Group	UCSC_CpG_Islands_Name	Relation_to_UCSC_CpG_Island	Phantom4_Enhancers	Phantom5_Enhancers
cg11926444	37	3	119137289	F	CDGAP	NM_020754	3'UTR
cg02265177	37	2	146882515	F
cg03762864	37	12	49622613	R	TUBA1C;TUBA1C;TUBA1C;TUBA1C	NM_001303117;NM_001303116;NM_001303115;NM_001303114	5'UTR;5'UTR;5'UTR;Body				chr12:49622598-49622598
cg09701743	37	7	138776650	R	ZC3HAV1;ZC3HAV1	NM_020119;NM_024625	Body;Body
cg13484953	37	20	23114274	F	LINC00656	NR_034149	TSS1500
cg12301584	37	12	13214595	F	KIAA1467	NM_020853	Body
cg07274395	37	17	27311650	F	SEZ6;SEZ6;SEZ6	NM_001098635;NM_178860;NM_001290202	Body;Body;5'UTR	chr17:27312969-27313283	N_Shore
cg07579327	37	1	182308249	R
cg26567688	37	5	74762295	R	COL4A3BP;COL4A3BP;COL4A3BP	NM_031361;NM_001130105;NM_005713	Body;Body;Body
cg15871332	37	1	22187642	R	HSPG2;HSPG2	NM_005529;NM_001291860	Body;Body	chr1:22191349-22191592	N_Shelf
cg08180818	37	6	161394555	F							chr6:161394419-161394419
cg15075897	37	12	7862691	F	DPPA3	NM_199286	TSS1500	chr12:7858499-7858785	S_Shelf
cg09688014	37	3	72194097	F							chr3:72194016-72194016
cg04761012	37	10	102520377	F	PAX2;PAX2;PAX2;PAX2;PAX2;PAX2	NM_003988;NM_000278;NM_003987;NM_003989;NM_003990;NM_001304569	Body;Body;Body;Body;Body;Body
cg03653158	37	17	73331630	F	GRB2;GRB2	NM_002086;NM_203506	Body;Body
cg10868188	37	1	32378157	R	PTP4A2;PTP4A2;PTP4A2	NM_001195101;NM_001195100;NM_080391	Body;Body;Body
cg20470236	37	16	46791603	F	MYLK3	NM_001308301	5'UTR				chr16:46791398-46791398
cg04719926	37	9	94662525	F	ROR2	NM_004560	Body	chr9:94662565-94662818	N_Shore		chr9:94662459-94662459
cg10651981	37	4	27640325	F
cg15450369	37	6	116467227	F	NT5DC1	NM_152729	Body
cg09004195	37	2	222323493	F	EPHA4	NM_004438	Body
cg26694136	37	6	52999813	F	GCM1	NM_003643	Body
cg10652386	37	11	6271256	F
cg27468226	37	2	176846399	F	KIAA1715	NM_030650	Body
cg17656233	37	14	100251072	F
cg18099556	37	21	36689434	R							chr21:36689355-36689355
cg05534094	37	10	26511545	F	GAD2;GAD2	NM_000818;NM_001134366	Body;Body
cg01604152	37	3	69708463	R
cg14596116	37	3	53973121	F
cg26761446	37	8	28286976	F	FBXO16;FBXO16	NM_172366;NM_001258211	Body;Body
cg07881483	37	13	47142006	F	LRCH1;LRCH1;LRCH1	NM_015116;NM_001164211;NM_001164213	Body;Body;Body
cg00956679	37	14	77462606	R
cg20706835	37	4	16039886	R	PROM1;PROM1;PROM1;PROM1;PROM1;PROM1;PROM1	NM_001145852;NM_001145850;NM_001145849;NM_001145851;NM_006017;NM_001145847;NM_001145848	Body;Body;Body;Body;Body;Body;Body
cg19376906	37	2	30414835	F							chr2:30414681-30414681
cg26292078	37	2	43587433	F	THADA;THADA;THADA	NR_073394;NM_022065;NM_001083953	Body;Body;Body
cg08378976	37	8	97293820	R	PTDSS1;PTDSS1	NM_014754;NM_001290225	Body;Body
cg08529933	37	20	49990691	F
cg17485169	37	20	45640978	R	EYA2;EYA2	NM_172110;NM_005244	Body;Body
cg15311201	37	14	65546647	F	MAX;MAX;MAX;MAX;MAX;MAX	NR_073137;NM_145112;NM_002382;NM_145113;NM_197957;NM_001271069	Body;Body;Body;Body;Body;Body				chr14:65546452-65546452
cg04641180	37	15	38959531	R
cg00213281	37	2	149639822	R	KIF5C;MIR1978	NM_004522;NR_031742	Body;TSS1500
cg17326663	37	7	24869117	R	OSBPL3;OSBPL3;OSBPL3;OSBPL3;OSBPL3;OSBPL3	NR_104112;NR_104111;NM_145322;NM_145321;NM_145320;NM_015550	Body;Body;Body;Body;Body;Body
cg24675730	37	1	28994850	R	GMEB1;GMEB1	NM_006582;NM_024482	TSS1500;TSS1500
cg11337394	37	12	125292297	F	SCARB1;SCARB1;SCARB1;SCARB1	NM_005505;NM_001082959;NM_001082959;NM_005505	ExonBnd;ExonBnd;Body;Body
cg04201335	37	7	144524837	F	TPK1;TPK1	NM_022445;NM_001042482	Body;Body
cg03386856	37	1	87939015	F
cg00387037	37	7	73999048	R	GTF2IRD1;GTF2IRD1;GTF2IRD1	NM_001199207;NM_005685;NM_016328	Body;Body;Body
cg06760315	37	4	110767863	R	LRIT3	NM_198506	TSS1500
cg27446200	37	12	95524014	R	FGD6	NM_018351	Body
cg21174806	37	21	37607500	R	DOPEY2	NM_005128	Body
cg24894107	37	1	225881952	R							chr1:225881856-225881856
cg26230145	37	1	18526256	F	IGSF21	NM_032880	Body
cg10854797	37	12	65576548	F	LEMD3;LEMD3	NM_014319;NM_001167614	Body;Body
cg08129766	37	15	67560312	R	IQCH;IQCH	NM_001031715;NM_022784	Body;Body
cg13295471	37	1	164681588	F	PBX1;PBX1;PBX1	NM_001204961;NM_002585;NM_001204963	Body;Body;Body
cg24086366	37	1	60235189	R
cg07163559	37	10	75576944	F	CAMK2G;CAMK2G;CAMK2G;CAMK2G;CAMK2G;CAMK2G	NM_001222;NM_001204492;NM_172173;NM_172171;NM_172170;NM_172169	Body;Body;Body;Body;Body;Body
cg09374015	37	3	171092746	F	TNIK;TNIK;TNIK;TNIK;TNIK;TNIK;TNIK;TNIK;TNIK	NR_027767;NM_001161560;NM_015028;NM_001161563;NM_001161562;NM_001161561;NM_001161566;NM_001161565;NM_001161564	Body;Body;Body;Body;Body;Body;Body;Body;Body
cg15660307	37	15	57675308	R	CGNL1;CGNL1	NM_001252335;NM_032866	5'UTR;5'UTR
cg09735268	37	11	125261096	R	PKNOX2	NM_022062	Body
cg14026072	37	8	74331668	R	STAU2-AS1	NR_038406	TSS1500
cg23205629	37	8	33421410	R	RNF122	NM_024787	Body	chr8:33423939-33424895	N_Shelf
cg10921802	37	3	189868489	R
cg04135393	37	7	93694145	F
cg19471343	37	3	183631171	R
cg23620684	37	9	116454757	F							chr9:116454569-116454569
cg27405582	37	1	57533220	R	DAB1	NM_021080	Body
cg23667692	37	19	33615760	F	GPATCH1	NM_018025	Body
cg08496937	37	15	40137760	F	GPR176;GPR176	NM_007223;NM_001271854	Body;Body
cg17193100	37	3	169228506	F	MECOM;MECOM	NM_001205194;NM_004991	5'UTR;Body
cg09291217	37	8	82028084	R				chr8:82023855-82024483	S_Shelf
cg14111035	37	1	206524837	F	SRGAP2C;SRGAP2;SRGAP2;SRGAP2	NM_001271872;NM_001300952;NM_015326;NM_001170637	Body;Body;Body;Body
cg10850454	37	15	74681975	F							chr15:74681899-74681899
cg20082563	37	5	10485736	F
cg10834218	37	20	8053963	R
cg27580252	37	9	91415423	F
cg18430895	37	5	10485607	R
cg08739399	37	12	2281896	F	CACNA1C;CACNA1C;CACNA1C;CACNA1C;CACNA1C;CACNA1C;CACNA1C;CACNA1C;CACNA1C;CACNA1C;CACNA1C;CACNA1C;CACNA1C;CACNA1C;CACNA1C;CACNA1C;CACNA1C;CACNA1C;CACNA1C;CACNA1C;CACNA1C;CACNA1C;CACNA1C	NM_001167625;NM_001129841;NM_001129842;NM_001129832;NM_001167623;NM_001129835;NM_001129843;NM_001129827;NM_000719;NM_001129829;NM_001129840;NM_001129838;NM_001129836;NM_001129834;NM_001167624;NM_199460;NM_001129837;NM_001129844;NM_001129831;NM_001129830;NM_001129846;NM_001129833;NM_001129839	Body;Body;Body;Body;Body;Body;Body;Body;Body;Body;Body;Body;Body;Body;Body;Body;Body;Body;Body;Body;Body;Body;Body
cg08100284	37	17	35242990	F
cg00578334	37	3	9201159	R	SRGAP3;SRGAP3	NM_001033117;NM_014850	Body;Body
cg12170027	37	7	50882084	R
cg06135689	37	17	35085060	R
cg08679702	37	10	8531994	R
cg03920235	37	1	19223031	R	ALDH4A1;ALDH4A1	NM_003748;NM_170726	Body;Body
cg24358891	37	7	107876312	F	NRCAM;NRCAM;NRCAM;NRCAM;NRCAM	NM_001037132;NM_001193583;NM_001193584;NM_001193582;NM_005010	Body;Body;Body;Body;Body
cg07830269	37	1	240363446	F	FMN2	NM_020066	Body
cg04502145	37	3	77285505	F	ROBO2;ROBO2;ROBO2;ROBO2;ROBO2	NM_001290065;NM_002942;NM_001290040;NM_001290039;NM_001128929	5'UTR;Body;Body;Body;Body
cg02898239	37	6	148931950	R
cg09212118	37	1	42630526	R	GUCA2A	NM_033553	TSS200
cg22707065	37	8	12963483	R	DLC1;DLC1;DLC1	NM_001164271;NM_006094;NM_182643	5'UTR;Body;Body
cg05532136	37	X	139755561	R
cg17245251	37	8	103603330	F
cg24291237	37	1	211869016	R
cg23367036	37	22	41324934	F	XPNPEP3	NM_022098	3'UTR
cg14891762	37	1	164681594	F	PBX1;PBX1;PBX1	NM_001204961;NM_002585;NM_001204963	Body;Body;Body
cg08659204	37	17	35242555	R
cg09413645	37	4	77933741	R	2021-09-11	NM_018243	Body
cg17758300	37	11	78729725	F	TENM4	NM_001098816	Body
cg04087920	37	7	43808290	R	BLVRA;BLVRA	NM_000712;NM_001253823	5'UTR;5'UTR
cg00006378	37	12	110531863	F
cg05283119	37	2	237865048	F
cg19051802	37	17	35242756	F
cg19087116	37	7	139942081	F
cg10526534	37	3	93976019	F
cg06367607	37	6	106603209	R
cg21500174	37	2	158794811	R
cg08925402	37	3	31978355	R	OSBPL10;OSBPL10	NM_001174060;NM_017784	Body;Body
cg11330835	37	2	197870443	R	ANKRD44	NM_001195144	Body
cg06080776	37	6	16858631	R
cg15848159	37	4	85791643	F	WDFY3;WDFY3	NM_014991;NM_178583	5'UTR;5'UTR
cg02828785	37	12	12846546	R	GPR19	NM_006143	5'UTR	chr12:12849067-12849270	N_Shelf
cg10176722	37	9	6779859	R	KDM4C;KDM4C;KDM4C;KDM4C;KDM4C;KDM4C;KDM4C	NM_001146695;NM_001304339;NM_001304341;NM_015061;NM_001146696;NM_001304340;NR_130707	5'UTR;5'UTR;5'UTR;5'UTR;Body;5'UTR;Body
cg21998542	37	10	33605101	F	NRP1;NRP1;NRP1;NRP1;NRP1;NRP1	NR_045259;NM_003873;NM_001244973;NM_001244972;NM_001024629;NM_001024628	Body;Body;Body;Body;Body;Body
cg01345514	37	4	54507492	F
cg11262262	37	17	35305366	R	AATF	NM_012138	TSS1500	chr17:35305758-35306757	N_Shore
cg23498775	37	20	46908236	F
cg24738849	37	12	94984219	F	TMCC3;TMCC3	NM_001301036;NM_020698	5'UTR;Body
cg04179553	37	9	97509002	F	C9orf3;C9orf3	NM_032823;NM_001193331	5'UTR;5'UTR
cg24868170	37	3	80282343	R
cg13892977	37	3	49041975	R	P4HTM;P4HTM	NM_177939;NM_177938	Body;Body	chr3:49044132-49045576	N_Shelf
cg07967171	37	7	28569495	F	CREB5;CREB5;CREB5	NM_182898;NM_004904;NM_182899	Body;Body;Body
cg18878921	37	14	66973157	R	GPHN;GPHN	NM_020806;NM_001024218	TSS1500;TSS1500	chr14:66974369-66976235	N_Shore
cg03508371	37	5	137583511	R
cg09146060	37	7	7456061	F	COL28A1	NM_001037763	Body
cg13295972	37	7	92636058	F
cg05625834	37	1	115209022	R	DENND2C	NM_198459	5'UTR	chr1:115212239-115212985	N_Shelf
cg05261121	37	16	23563601	F	EARS2;EARS2;EARS2	NR_003501;NM_001083614;NM_001308211	Body;Body;Body
cg07889885	37	9	22171692	R
cg00600325	37	10	99617842	R	GOLGA7B	NM_001010917	Body
cg19260922	37	12	1413681	F	ERC1;ERC1;ERC1;ERC1;ERC1;ERC1	NR_027946;NR_027948;NR_027949;NM_178039;NM_178040;NM_001301248	Body;Body;Body;Body;Body;Body
cg00978344	37	9	126418013	F	DENND1A;DENND1A	NM_020946;NM_024820	Body;Body
cg03361973	37	15	48028752	F	SEMA6D;SEMA6D;SEMA6D;SEMA6D;SEMA6D;SEMA6D	NM_153619;NM_153616;NM_024966;NM_153617;NM_020858;NM_153618	5'UTR;5'UTR;5'UTR;5'UTR;5'UTR;5'UTR
cg15097409	37	10	54117893	R
cg10212432	37	2	68348450	R							chr2:68348276-68348276
cg04362711	37	16	88564247	R	ZFPM1	NM_153813	Body	chr16:88564052-88564394	Island
cg10266121	37	10	97020570	F	PDLIM1	NM_020992	Body				chr10:97020432-97020432
cg02512867	37	5	60464888	F
cg08200835	37	7	86594317	R	KIAA1324L;KIAA1324L;KIAA1324L	NM_001142749;NM_152748;NR_030672	Body;5'UTR;Body
cg12667152	37	11	85884166	F
cg13130043	37	3	101176677	F	SENP7;SENP7;SENP7;SENP7;SENP7;SENP7	NM_001282802;NM_001282803;NM_020654;NM_001077203;NM_001282801;NM_001282804	Body;Body;Body;Body;Body;Body
cg14031054	37	1	164681652	R	PBX1	NM_002585	Body
cg02763813	37	11	122714131	R	CRTAM	NM_019604	Body
cg23705760	37	4	114686063	F				chr4:114682069-114682886	S_Shelf
cg17489791	37	17	18689481	R	TVP23B	NM_016078	Body
cg02486737	37	17	40070297	F	ACLY;ACLY;ACLY;ACLY	NM_001303275;NM_001303274;NM_001096;NM_198830	Body;Body;5'UTR;5'UTR	chr17:40074291-40075380	N_Shelf
cg15283982	37	14	57019515	R
cg01079921	37	3	53973123	F
cg24015977	37	12	113817371	F	PLBD2;PLBD2	NM_001159727;NM_173542	Body;Body
cg15713972	37	14	74884920	F	SYNDIG1L	NM_001105579	5'UTR
cg07865653	37	9	35027046	R
cg25265969	37	X	41480590	F	CASK;CASK;CASK	NM_003688;NM_001126055;NM_001126054	Body;Body;Body
cg08371186	37	7	22005321	R
cg06206419	37	18	72176176	F	CNDP2;CNDP2;CNDP2	NM_018235;NM_018235;NM_001168499	ExonBnd;Body;Body
cg22808086	37	10	47107888	R
cg02904642	37	10	8531845	R
cg22812817	37	2	241842309	R
cg00395009	37	13	51697247	R	LINC00371;LINC00371	NR_102432;NR_102431	Body;Body
cg08331082	37	3	67066774	F
cg24180723	37	2	205954921	F	PARD3B;PARD3B;PARD3B;PARD3B	NM_001302769;NM_205863;NM_152526;NM_057177	Body;Body;Body;Body
cg18957940	37	22	24897649	F	UPB1	NM_016327	Body				chr22:24897452-24897452
cg20122123	37	17	2619992	R
cg07871296	37	12	95125897	R
cg07663953	37	3	111418573	R	PLCXD2;PLCXD2	NM_001185106;NM_153268	Body;Body
cg27112993	37	17	35242805	F
cg20867413	37	15	61392970	R	RORA	NM_134261	Body
cg21441211	37	17	71313862	F
cg21723861	37	17	39686628	F				chr17:39683908-39684599	S_Shelf		chr17:39686458-39686458
cg18234520	37	10	16807736	F	RSU1;RSU1	NM_152724;NM_012425	Body;Body
cg02245077	37	7	114849382	F	LINC01392	NR_126407	Body
cg04259358	37	10	119590450	R
cg23936767	37	3	15347239	F	SH3BP5;SH3BP5	NM_004844;NM_001018009	Body;5'UTR
cg11391395	37	1	8144388	R
cg23806751	37	3	46989655	F	CCDC12;CCDC12;CCDC12	NR_102269;NM_001277074;NM_144716	Body;Body;Body				chr3:46989533-46989533
cg05262549	37	1	183256588	F	NMNAT2;NMNAT2	NM_170706;NM_015039	Body;Body
cg12773397	37	14	100066736	F	CCDC85C	NM_001144995	Body	chr14:100069475-100071813	N_Shelf
cg17690919	37	13	99359210	R	SLC15A1	NM_005073	Body
cg22265636	37	1	208256894	F	PLXNA2	NM_025179	Body
cg23820660	37	17	78283015	F	RNF213;RNF213	NM_020954;NM_001256071	Body;Body
cg08372784	37	19	40562722	F	ZNF780B	NM_001005851	TSS1500	chr19:40561820-40562150	S_Shore
cg18574731	37	10	116415068	R	ABLIM1;ABLIM1;ABLIM1	NM_002313;NM_001003407;NM_001003408	Body;Body;Body
cg01547466	37	18	22813556	F	ZNF521;ZNF521	NM_001308225;NM_015461	5'UTR;Body				chr18:22813301-22813301
cg02628405	37	10	54137907	F
cg17274786	37	13	30756798	R

## Sheet: Fig. 1d
Day	replicate	field	ratio(%)
Day 21	1	1	97.25
Day 21	1	2	95.85
Day 21	1	3	97.86
Day 21	1	4	93.1
Day 21	2	1	97.82
Day 21	2	2	98.97
Day 21	2	3	97.41
Day 21	2	4	98.4
Day 28	1	1	92.19
Day 28	1	2	94.54
Day 28	1	3	98
Day 28	1	4	96.48
Day 28	2	1	96.81
Day 28	2	2	96.44
Day 28	2	3	97.46
Day 28	2	4	96.47

## Sheet: Fig. 1g
Time	Methylated	Demethylated
D0-D7	3088	3809
D7-D14	446	11652
D14-D21	38	7383
D21-D28	54	864

## Sheet: Fig. 2c
Cluster	Gene	Day	TPM	SD
1	KLF6	0	22.6418	2.7344
1	KLF6	7	175.978	4.25525
1	KLF6	14	194.726	15.1319
1	KLF6	21	124.823	14.9211
1	KLF6	28	142.325	8.99989
1	KLF7	0	16.6023	0.479368
1	KLF7	7	55.0403	5.59054
1	KLF7	14	13.2512	2.10017
1	KLF7	21	4.08787	0.594894
1	KLF7	28	9.68574	3.46671
1	POU5F1	0	319.547	11.3537
1	POU5F1	7	147.458	9.87782
1	POU5F1	14	1.72947	1.30436
1	POU5F1	21	0.0421533	0.0730117
1	POU5F1	28	0	0
1	POU5F1B	0	655.444	44.3621
1	POU5F1B	7	364.767	17.7193
1	POU5F1B	14	4.98138	2.90074
1	POU5F1B	21	0.111147	0.192512
1	POU5F1B	28	0.279603	0.0790359
1	SP3	0	70.9053	7.20739
1	SP3	7	82.1625	4.52742
1	SP3	14	80.6352	7.54075
1	SP3	21	53.071	4.67507
1	SP3	28	41.9359	10.2167
1	ZNF292	0	73.6144	1.86868
1	ZNF292	7	39.6059	2.94023
1	ZNF292	14	54.0545	6.96085
1	ZNF292	21	22.0989	4.46379
1	ZNF292	28	17.9282	6.81558
1	ZNF770	0	141.931	13.3693
1	ZNF770	7	80.5207	8.52446
1	ZNF770	14	36.3505	5.69002
1	ZNF770	21	19.1717	5.24727
1	ZNF770	28	16.8061	4.33438
2	MAZ	0	62.7366	3.06442
2	MAZ	7	63.9528	5.71501
2	MAZ	14	90.9824	11.5167
2	MAZ	21	98.3804	18.4862
2	MAZ	28	94.0438	7.72016
2	ZNF444	0	53.3267	4.44169
2	ZNF444	7	33.8778	0.629633
2	ZNF444	14	38.7215	1.03053
2	ZNF444	21	44.7763	2.17301
2	ZNF444	28	52.3514	6.19553
2	ZNF581	0	58.1656	1.06095
2	ZNF581	7	25.9744	2.36585
2	ZNF581	14	18.5595	0.574985
2	ZNF581	21	33.3424	3.27521
2	ZNF581	28	46.7298	4.66612
2	ZNF770	0	141.93	13.3693
2	ZNF770	7	80.5207	8.52446
2	ZNF770	14	36.3505	5.69002
2	ZNF770	21	19.1717	5.24727
2	ZNF770	28	16.8061	4.33438

## Sheet: Fig. 2e
Gene	Day	TPM	SD
GATA3	0	0.0982467	0.170168
GATA3	7	5.73637	1.96833
GATA3	14	327.205	131.9
GATA3	21	164.383	56.249
GATA3	28	222.649	13.9048
GATA4	0	0.499267	0.627066
GATA4	7	100.097	6.88235
GATA4	14	41.629	15.7818
GATA4	21	28.1311	7.24306
GATA4	28	4.37654	0.370971
GATA6	0	0.945433	0.546836
GATA6	7	277.783	19.244
GATA6	14	80.1621	5.07684
GATA6	21	53.4208	3.62881
GATA6	28	7.10479	1.58778

## Sheet: Fig. 3a
gene	hour	fc_rep1	fc_rep2	fc_rep3	mean	SD
GATA6	0	0	0	0	0	0
GATA6	24	0.0543	-2.34405	-0.37505	-0.888267	1.04421
GATA6	48	3.1258	-0.06785	-0.5732	0.82825	1.63766
GATA6	54	7.9132	6.26295	9.35635	7.84417	1.26382
GATA6	60	9.71855	9.1521	10.6427	9.8378	0.614369
GATA6	66	11.9188	4.8428	4.1349	6.96552	3.51444
GATA6	80	5.32765	4.45015	9.75735	6.51172	2.3228
GATA4	0	0	0	0	0	0
GATA4	24	0	-2.72015	-1.7459	-1.48868	1.12529
GATA4	48	0	-2.72015	-1.7459	-1.48868	1.12529
GATA4	54	0	0.28105	1.81565	0.6989	0.797954
GATA4	60	2.27235	-0.2628	-1.7459	0.0878833	1.65908
GATA4	66	6.3394	0.24345	1.20195	2.59493	2.6765
GATA4	80	4.2322	0.28325	3.9405	2.81865	1.79675

## Sheet: Fig. 3b
Probe_ID	Mock_DOX+	GATA6_DOX+	Mock_DOX_off	GATA6_DOX_off
cg16134082	33.3333	5.55556	45.8333	16.6667
cg1683299	31.8182	20.8333	39.5833	14.5833
cg21148737	40.2174	10.8696	55.2632	22.8261
cg27160096	82.6087	42.1053	95.2381	90.4762

## Sheet: Fig. 4b
Time	Methylated	Demethylated
0h-48h	120	220
48h-54h	94	226
54h-60h	26	33
60h-66h	19	27
66h-72h	50	27

## Sheet: Fig. 4c
Plot	Time	Size
Set Size	0h-48h	220
Set Size	0h-54h	236
Set Size	0h-60h	416
Set Size	0h-66h	876
Set Size	0h-72h	620
Intersection Size	0h-66h	347
Intersection Size	0h-66h,0h-72h	157
Intersection Size	0h-60h,0h-66h,0h-72h	146
Intersection Size	0h-48h	142
Intersection Size	0h-72h	132
Intersection Size	0h-54h,0h-60h,0h-66h,0h-72h	104
Intersection Size	0h-48h,0h-54h,0h-60h,0h-66h,0h-72h	56
Intersection Size	0h-60h	40
Intersection Size	0h-60h,0h-66h	37
Intersection Size	0h-54h	33
Intersection Size	0h-54h,0h-66h,0h-72h	8
Intersection Size	0h-54h,0h-60h	6
Intersection Size	0h-54h,0h-66h	6
Intersection Size	0h-54h,0h-60h,0h-66h	5
Intersection Size	0h-48h,0h-54h,0h-60h,0h-66h	5
Intersection Size	0h-60h,0h-72h	5
Intersection Size	0h-54h,0h-60h,0h-72h	5
Intersection Size	0h-48h,0h-54h	3
Intersection Size	0h-48h,0h-60h	3
Intersection Size	0h-48h,0h-72h	3
Intersection Size	0h-48h,0h-54h,0h-60h	2
Intersection Size	0h-48h,0h-66h	1
Intersection Size	0h-48h,0h-54h,0h-66h	1
Intersection Size	0h-48h,0h-60h,0h-66h	1
Intersection Size	0h-54h,0h-72h	1
Intersection Size	0h-48h,0h-54h,0h-72h	1
Intersection Size	0h-48h,0h-66h,0h-72h	1
Intersection Size	0h-48h,,0h-60h,0h-66h,0h-72h	1

## Sheet: Fig. 5a
UDR	probe_ID	0h_mean	48h_mean	54h_mean	60h_mean	66h_mean	72h_mean	0h_sd	48h_sd	54h_sd	60h_sd	66h_sd	72h_sd
0h-48h	cg00075488	111.008	0	52.0833	0	108.925	48.2882	96.2772	0	90.211	0	94.4386	83.6376
0h-48h	cg00276145	1933.51	24528.7	14797.3	9374.66	4556.34	3789.31	618.975	3719.51	433.765	382.902	1022.4	610.939
0h-48h	cg00591890	0	0	0	0	0	0	0	0	0	0	0	0
0h-48h	cg00851208	53.7634	0	0	60.595	55.9566	43.9522	93.121	0	0	104.954	96.9196	76.1274
0h-48h	cg00919068	0	0	0	0	0	0	0	0	0	0	0	0
0h-48h	cg01258042	0	0	0	0	0	0	0	0	0	0	0	0
0h-48h	cg01338955	51.5996	0	0	103.616	0	96.5764	89.3731	0	0	179.469	0	167.275
0h-48h	cg01475742	0	0	0	0	0	0	0	0	0	0	0	0
0h-48h	cg01530639	0	0	0	0	0	0	0	0	0	0	0	0
0h-48h	cg01748496	9550.46	14141.1	21837.3	25396.3	24778.3	21837.4	1323.71	2355.89	2796.99	930.415	5020.23	1151.3
0h-48h	cg01936472	53.7634	46.9021	57.4911	105.244	111.913	49.3462	93.121	81.2368	99.5775	91.1767	193.839	85.4701
0h-48h	cg02362016	0	2331.44	2360.75	497.517	537.673	335.797	0	936.995	831.954	42.0717	86.1311	226.429
0h-48h	cg02393264	0	0	0	0	0	48.2882	0	0	0	0	0	83.6376
0h-48h	cg03005087	0	46.2	57.4911	0	52.9689	0	0	80.0208	99.5775	0	91.7448	0
0h-48h	cg03163337	0	0	57.1657	0	52.6427	0	0	0	99.0139	0	91.1798	0
0h-48h	cg03186425	0	0	0	0	0	0	0	0	0	0	0	0
0h-48h	cg03336120	0	0	0	0	0	0	0	0	0	0	0	0
0h-48h	cg03472772	40862.6	43805	47306.3	43404.3	51792.3	49747.4	2428.24	5317.32	2730.38	4297.43	4343.8	2867
0h-48h	cg03532013	646.101	240.933	213.416	157.052	161.894	234.885	305.161	305.247	237.17	155.45	158.991	79.6216
0h-48h	cg03581262	57.2443	46.9021	0	0	0	146.981	99.15	81.2368	0	0	0	148.05
0h-48h	cg03595199	0	0	0	53.4359	0	0	0	0	0	92.5537	0	0
0h-48h	cg03624321	1289.57	1318	1313.27	2225.94	1296.51	1572.32	258.796	262.705	516.966	843.85	440.703	867.548
0h-48h	cg03680348	62863.2	82692.6	94511.3	95682.1	93276.7	91345.4	3355.09	6442.17	6888.2	4314.68	7484.93	2874.89
0h-48h	cg04051565	1512.9	1505.94	2052.31	1670.43	1605.36	1582.05	208.166	896.782	338.606	505.855	1229.27	729.501
0h-48h	cg04163916	0	0	0	0	0	0	0	0	0	0	0	0
0h-48h	cg04370758	0	0	0	0	55.9566	0	0	0	0	0	96.9196	0
0h-48h	cg04466134	107.527	188.687	109.249	269.455	158.58	514.78	186.242	80.3888	94.9191	170.787	158.908	322.9
0h-48h	cg04522003	0	0	0	0	0	0	0	0	0	0	0	0
0h-48h	cg04937398	0	46.2	0	0	0	136.193	0	80.0208	0	0	0	132.07
0h-48h	cg04991650	0	0	0	0	0	0	0	0	0	0	0	0
0h-48h	cg05145731	219.852	810.557	213.741	276.614	164.556	92.2404	107.102	436.4	237.084	244.997	167.968	80.1468
0h-48h	cg05231925	0	0	0	0	0	0	0	0	0	0	0	0
0h-48h	cg05372585	57.2443	1131.1	1125.91	1762.01	1980.16	1497.32	99.15	221.544	468.105	139.649	787.317	277.703
0h-48h	cg05444613	0	0	0	0	55.9566	0	0	0	0	0	96.9196	0
0h-48h	cg05619116	0	0	0	0	0	43.9522	0	0	0	0	0	76.1274
0h-48h	cg05638520	0	0	0	0	0	0	0	0	0	0	0	0
0h-48h	cg05776755	267.97	97.3662	166.74	114.031	0	195.269	83.5966	168.643	9.09783	99.3359	0	169.137
0h-48h	cg05784329	0	0	0	0	0	0	0	0	0	0	0	0
0h-48h	cg05889139	53.7634	0	52.0833	60.595	0	98.6923	93.121	0	90.211	104.954	0	170.94
0h-48h	cg06136804	157280	85396.9	99913.4	115230	149248	169090	5896.94	2450	6840.91	2032.71	3442.86	1954.11
0h-48h	cg06253583	0	0	0	0	55.9566	43.9522	0	0	0	0	96.9196	76.1274
0h-48h	cg06399992	0	0	0	0	0	0	0	0	0	0	0	0
0h-48h	cg06532574	0	0	0	0	0	0	0	0	0	0	0	0
0h-48h	cg06635832	156.963	235.59	109.574	326.147	533.707	507.27	154.844	161.582	95.2403	273.189	358.526	255.408
0h-48h	cg06737740	1216.71	656.681	708.554	1673.42	699.241	896.749	853.669	347.848	333.593	726.057	84.8869	228.468
0h-48h	cg06753057	0	46.2	109.249	0	0	0	0	80.0208	94.9191	0	0	0
0h-48h	cg06753179	0	0	0	0	0	0	0	0	0	0	0	0
0h-48h	cg07057864	51.5996	0	114.657	121.19	0	92.2404	89.3731	0	99.2969	209.907	0	80.1468
0h-48h	cg07251576	111.008	659.541	281.072	165.839	0	144.865	96.2772	149.391	202.31	14.0239	0	250.913
0h-48h	cg07360877	0	0	0	0	0	0	0	0	0	0	0	0
0h-48h	cg07428136	0	0	0	0	0	0	0	0	0	0	0	0
0h-48h	cg07499899	0	0	0	0	0	0	0	0	0	0	0	0
0h-48h	cg07990128	0	0	0	0	0	0	0	0	0	0	0	0
0h-48h	cg08085917	49965.1	76021.3	75665.4	63528.3	53169	49764.5	6204.38	2528.77	3803.73	1704.43	3782	7644.47
0h-48h	cg08302639	0	0	0	0	0	0	0	0	0	0	0	0
0h-48h	cg08414984	0	0	0	0	0	0	0	0	0	0	0	0
0h-48h	cg08513622	0	0	0	0	0	0	0	0	0	0	0	0
0h-48h	cg08573409	0	0	52.0833	0	0	0	0	0	90.211	0	0	0
0h-48h	cg08591265	0	0	0	0	0	0	0	0	0	0	0	0
0h-48h	cg08697985	100271	94751.1	86188.7	95310.6	88761.3	84952.6	5513.95	4688.04	6941.51	3109.9	2356.92	4082.92
0h-48h	cg08782420	0	0	0	0	0	0	0	0	0	0	0	0
0h-48h	cg08850922	0	0	0	0	0	0	0	0	0	0	0	0
0h-48h	cg08927621	0	0	0	0	52.9689	0	0	0	0	0	91.7448	0
0h-48h	cg09034938	0	0	0	0	0	0	0	0	0	0	0	0
0h-48h	cg09132194	0	0	0	0	0	0	0	0	0	0	0	0
0h-48h	cg09563119	0	0	0	0	0	0	0	0	0	0	0	0
0h-48h	cg09628244	0	0	0	0	0	0	0	0	0	0	0	0
0h-48h	cg09871679	0	0	0	0	0	0	0	0	0	0	0	0
0h-48h	cg09912512	77492.4	57359.7	46984.4	47273.6	43092.5	50024.1	2634.1	2873.01	1574.72	2100.14	3312.73	3106.59
0h-48h	cg10018078	0	0	0	0	0	0	0	0	0	0	0	0
0h-48h	cg10115820	0	46.9021	0	0	0	0	0	81.2368	0	0	0	0
0h-48h	cg10177766	0	0	0	0	0	0	0	0	0	0	0	0
0h-48h	cg10292595	0	0	0	0	0	0	0	0	0	0	0	0
0h-48h	cg10308193	0	0	0	0	0	0	0	0	0	0	0	0
0h-48h	cg10335074	0	0	0	0	0	141.587	0	0	0	0	0	8.57455
0h-48h	cg10550033	0	0	0	0	0	0	0	0	0	0	0	0
0h-48h	cg10617646	168.252	93.1022	0	217.647	105.612	0	171.839	80.6357	0	81.426	91.4636	0
0h-48h	cg10671950	16386.4	13685	15459.5	17800.2	19809.3	16691.2	2164.37	998.314	416.197	2405.92	642.268	1605.12
0h-48h	cg10799646	212980	206031	201888	190443	170452	159830	14069.6	14699.6	16511	3660.29	12310.5	11482.6
0h-48h	cg10828910	0	0	0	0	0	0	0	0	0	0	0	0
0h-48h	cg10974161	0	0	57.1657	0	0	0	0	0	99.0139	0	0	0
0h-48h	cg11259152	0	0	0	0	0	0	0	0	0	0	0	0
0h-48h	cg11418813	51.5996	0	0	0	0	0	89.3731	0	0	0	0	0
0h-48h	cg11586360	0	0	0	0	0	0	0	0	0	0	0	0
0h-48h	cg11610703	0	0	0	0	0	49.3462	0	0	0	0	0	85.4701
0h-48h	cg11795728	0	0	0	0	0	0	0	0	0	0	0	0
0h-48h	cg11846636	61488.9	36995.3	34215.7	36081.4	48241.3	52471.4	1111.36	3059.26	1836.92	1705.97	3752.82	5947.21
0h-48h	cg11996362	0	0	0	0	0	0	0	0	0	0	0	0
0h-48h	cg12049688	0	0	0	53.4359	0	0	0	0	0	92.5537	0	0
0h-48h	cg12159464	0	93.1022	0	0	0	0	0	80.6357	0	0	0	0
0h-48h	cg12289749	0	288.537	114.657	385.114	217.525	180.145	0	292.164	99.2969	87.0601	102.378	200.131
0h-48h	cg12349027	0	0	0	0	0	0	0	0	0	0	0	0
0h-48h	cg12520996	0	0	0	0	0	0	0	0	0	0	0	0
0h-48h	cg12628883	488.669	185.502	437.972	561.368	425.108	521.336	425.479	211.489	236.96	353.52	324.474	177.46
0h-48h	cg12965819	0	92.4001	0	114.031	164.882	0	0	160.042	0	99.3359	167.949	0
0h-48h	cg13012891	0	0	0	0	0	0	0	0	0	0	0	0
0h-48h	cg13516808	0	0	0	0	0	0	0	0	0	0	0	0
0h-48h	cg13532350	0	0	0	0	0	0	0	0	0	0	0	0
0h-48h	cg13664331	0	0	0	0	0	0	0	0	0	0	0	0
0h-48h	cg13739312	0	0	0	0	0	0	0	0	0	0	0	0
0h-48h	cg13760670	0	0	0	0	0	0	0	0	0	0	0	0
0h-48h	cg13879547	0	0	0	0	0	0	0	0	0	0	0	0
0h-48h	cg13880598	1911.77	1035.14	1110.02	365.912	708.857	523.452	1041.46	275.542	90.2707	390.536	434.272	188.714
0h-48h	cg14172482	121792	145768	141929	145722	142781	146459	6196.46	5905.53	4083.66	6516.81	6500.51	3316.86
0h-48h	cg14228830	108.844	236.292	208.333	121.19	55.9566	92.2404	94.641	292.063	360.844	209.907	96.9196	80.1468
0h-48h	cg14331765	0	0	0	0	0	0	0	0	0	0	0	0
0h-48h	cg14332782	0	0	0	0	0	0	0	0	0	0	0	0
0h-48h	cg14368661	0	0	0	0	0	0	0	0	0	0	0	0
0h-48h	cg14391978	108.844	46.9021	114.657	164.211	0	0	94.641	81.2368	99.2969	156.168	0	0
0h-48h	cg14395761	0	0	0	0	0	49.3462	0	0	0	0	0	85.4701
0h-48h	cg14564722	0	0	52.0833	51.8081	52.6427	0	0	0	90.211	89.7343	91.1798	0
0h-48h	cg14857865	51.5996	0	0	0	0	49.3462	89.3731	0	0	0	0	85.4701
0h-48h	cg14897002	0	0	57.4911	0	0	136.193	0	0	99.5775	0	0	132.07
0h-48h	cg14959168	0	0	0	0	0	0	0	0	0	0	0	0
0h-48h	cg15238183	53.7634	0	0	0	0	0	93.121	0	0	0	0	0
0h-48h	cg15359299	0	46.2	0	0	0	0	0	80.0208	0	0	0	0
0h-48h	cg15551646	0	0	0	0	52.9689	43.9522	0	0	0	0	91.7448	76.1274
0h-48h	cg15744671	0	0	0	0	0	0	0	0	0	0	0	0
0h-48h	cg15822656	0	0	0	0	0	0	0	0	0	0	0	0
0h-48h	cg15845072	0	0	0	0	0	0	0	0	0	0	0	0
0h-48h	cg16110687	0	0	0	53.4359	267.832	92.2404	0	0	0	92.5537	329.393	80.1468
0h-48h	cg16239717	0	0	0	0	0	0	0	0	0	0	0	0
0h-48h	cg16297799	0	0	0	0	0	0	0	0	0	0	0	0
0h-48h	cg16375198	0	0	0	0	0	0	0	0	0	0	0	0
0h-48h	cg16617297	0	139.302	57.4911	53.4359	0	43.9522	0	138.605	99.5775	92.5537	0	76.1274
0h-48h	cg16648740	0	0	0	0	0	0	0	0	0	0	0	0
0h-48h	cg16793019	0	472.258	104.167	114.031	158.254	98.6923	0	79.2256	180.422	99.3359	157.929	170.94
0h-48h	cg16803621	0	0	0	0	0	0	0	0	0	0	0	0
0h-48h	cg16912114	0	0	57.1657	0	0	0	0	0	99.0139	0	0	0
0h-48h	cg17006655	52522	64187.2	67015.7	61601.4	61702.1	53537.9	4251.81	747.763	1494.17	2813.25	4245.05	3426.53
0h-48h	cg17019184	0	0	0	0	0	0	0	0	0	0	0	0
0h-48h	cg17020971	0	0	0	0	0	0	0	0	0	0	0	0
0h-48h	cg17031656	0	0	0	0	0	0	0	0	0	0	0	0
0h-48h	cg17083323	0	48.6831	0	0	0	0	0	84.3216	0	0	0	0
0h-48h	cg17238176	53.7634	0	57.4911	0	0	0	93.121	0	99.5775	0	0	0
0h-48h	cg17764057	0	0	0	0	0	0	0	0	0	0	0	0
0h-48h	cg17786378	0	0	0	0	0	0	0	0	0	0	0	0
0h-48h	cg17811597	0	0	0	0	0	0	0	0	0	0	0	0
0h-48h	cg17960012	273.615	48.6831	0	0	0	49.3462	103.426	84.3216	0	0	0	85.4701
0h-48h	cg18281910	0	0	0	0	0	43.9522	0	0	0	0	0	76.1274
0h-48h	cg18292331	0	48.6831	0	0	52.6427	0	0	84.3216	0	0	91.1798	0
0h-48h	cg18363294	0	0	0	0	0	0	0	0	0	0	0	0
0h-48h	cg18488651	0	0	0	0	0	0	0	0	0	0	0	0
0h-48h	cg18513858	0	0	0	0	0	0	0	0	0	0	0	0
0h-48h	cg18558420	0	46.9021	0	0	0	97.6343	0	81.2368	0	0	0	84.5687
0h-48h	cg18962915	650.429	1035.51	775.884	601.133	749.223	224.097	34.1739	303.956	255.824	155.778	320.932	272.494
0h-48h	cg18986305	0	46.2	328.073	444.081	484.378	450.31	0	80.0208	148.701	114.002	157.83	544.076
0h-48h	cg19041804	0	0	109.574	53.4359	0	97.6343	0	0	95.2403	92.5537	0	84.5687
0h-48h	cg19303507	0	0	0	0	0	0	0	0	0	0	0	0
0h-48h	cg19363889	2004.58	2087.33	1674.11	1898.23	1342.53	2088.05	794.946	493.438	812.861	778.931	218.031	936.988
0h-48h	cg19448426	0	0	0	0	0	0	0	0	0	0	0	0
0h-48h	cg19474047	0	0	171.823	51.8081	52.9689	43.9522	0	0	171.498	89.7343	91.7448	76.1274
0h-48h	cg19645639	0	0	0	0	0	0	0	0	0	0	0	0
0h-48h	cg19757172	0	0	0	0	0	0	0	0	0	0	0	0
0h-48h	cg19814032	545.066	479.005	333.806	278.242	55.9566	48.2882	123.244	372.123	173.943	105.481	96.9196	83.6376
0h-48h	cg19887462	0	0	0	0	0	0	0	0	0	0	0	0
0h-48h	cg20002209	0	0	0	0	0	0	0	0	0	0	0	0
0h-48h	cg20074048	0	0	0	0	0	87.9044	0	0	0	0	0	152.255
0h-48h	cg20409397	0	0	0	0	0	0	0	0	0	0	0	0
0h-48h	cg20459687	0	0	57.4911	103.616	52.9689	0	0	0	99.5775	179.469	91.7448	0
0h-48h	cg20635102	0	0	0	0	0	0	0	0	0	0	0	0
0h-48h	cg20724940	0	0	0	0	0	0	0	0	0	0	0	0
0h-48h	cg21146015	160.443	287.133	161.332	228.062	52.9689	233.827	155.107	292.225	156.498	198.672	91.7448	75.4251
0h-48h	cg21194128	0	0	0	0	0	0	0	0	0	0	0	0
0h-48h	cg21273746	0	0	0	0	0	0	0	0	0	0	0	0
0h-48h	cg21567502	0	0	0	0	52.6427	0	0	0	0	0	91.1798	0
0h-48h	cg21589106	0	0	0	0	0	0	0	0	0	0	0	0
0h-48h	cg21605122	0	46.9021	0	0	0	0	0	81.2368	0	0	0	0
0h-48h	cg21654974	57.2443	48.6831	0	0	161.568	87.9044	99.15	84.3216	0	0	5.47923	152.255
0h-48h	cg21868798	0	0	0	0	0	0	0	0	0	0	0	0
0h-48h	cg21877956	0	0	0	0	52.9689	0	0	0	0	0	91.7448	0
0h-48h	cg22076702	53.7634	48.6831	0	0	0	0	93.121	84.3216	0	0	0	0
0h-48h	cg22083449	703.346	5839.86	3052.43	4046.33	2690.38	2284.48	331.611	1014.14	512.322	533.437	150.148	536.292
0h-48h	cg22193146	0	0	0	60.595	0	0	0	0	0	104.954	0	0
0h-48h	cg22234950	0	0	52.0833	53.4359	0	0	0	0	90.211	92.5537	0	0
0h-48h	cg22240492	5363.03	13232	11889.6	12867.8	12570.4	12355.4	608.487	1468.23	985.186	659.062	3167.73	714.45
0h-48h	cg22251024	0	0	0	0	0	0	0	0	0	0	0	0
0h-48h	cg22458939	0	0	0	0	0	0	0	0	0	0	0	0
0h-48h	cg22482700	0	0	0	0	0	0	0	0	0	0	0	0
0h-48h	cg22571544	105.363	234.511	276.315	114.031	267.506	371.077	91.3048	406.184	92.2128	99.3359	181.253	135.439
0h-48h	cg22801980	14069.2	15374.8	18184.2	17063.3	16349.8	17941.4	131.307	2673.13	2829.08	1141.35	1189.15	707.026
0h-48h	cg23011905	0	0	0	0	0	0	0	0	0	0	0	0
0h-48h	cg23162245	0	0	0	0	0	0	0	0	0	0	0	0
0h-48h	cg23461741	0	0	0	0	0	0	0	0	0	0	0	0
0h-48h	cg23468507	0	0	0	0	0	0	0	0	0	0	0	0
0h-48h	cg23638049	0	48.6831	270.907	333.306	214.863	322.789	0	84.3216	171.338	164.846	241.809	192.675
0h-48h	cg23650482	0	0	0	0	0	0	0	0	0	0	0	0
0h-48h	cg23751557	162.607	239.854	281.397	105.244	105.938	0	8.54348	222.011	108.385	91.1767	183.49	0
0h-48h	cg24119812	0	0	0	0	0	0	0	0	0	0	0	0
0h-48h	cg24154779	0	0	0	0	0	0	0	0	0	0	0	0
0h-48h	cg24420706	0	0	0	0	0	0	0	0	0	0	0	0
0h-48h	cg24547709	0	0	0	0	0	0	0	0	0	0	0	0
0h-48h	cg24770256	51.5996	655.277	443.38	1039.68	484.378	723.057	89.3731	341.617	260.127	114.522	157.83	406.481
0h-48h	cg24861253	0	97.3662	57.4911	0	0	0	0	168.643	99.5775	0	0	0
0h-48h	cg24934471	0	0	0	0	0	0	0	0	0	0	0	0
0h-48h	cg25145905	0	0	0	0	0	43.9522	0	0	0	0	0	76.1274
0h-48h	cg25427844	0	0	0	0	0	0	0	0	0	0	0	0
0h-48h	cg25448355	0	46.2	0	0	0	49.3462	0	80.0208	0	0	0	85.4701
0h-48h	cg25485144	0	0	0	0	0	0	0	0	0	0	0	0
0h-48h	cg25520872	639.14	1318.38	1755.67	1203.25	1683.26	1612.19	292.71	428.586	515.826	627.396	863.022	303.399
0h-48h	cg25741748	108.844	237.371	167.066	181.785	320.475	48.2882	94.641	85.7044	172.727	314.861	272.975	83.6376
0h-48h	cg25787812	156.963	48.6831	114.331	0	55.9566	141.587	154.844	84.3216	198.028	0	96.9196	8.57455
0h-48h	cg26020069	0	48.6831	0	51.8081	52.9689	0	0	84.3216	0	89.7343	91.7448	0
0h-48h	cg26195361	0	0	0	0	0	0	0	0	0	0	0	0
0h-48h	cg26314240	0	0	0	0	0	0	0	0	0	0	0	0
0h-48h	cg26431921	0	0	0	0	0	0	0	0	0	0	0	0
0h-48h	cg26541587	434.058	376.673	172.473	158.68	161.568	43.9522	99.8283	73.3113	298.732	160.333	5.47923	76.1274
0h-48h	cg26562786	0	48.6831	0	103.616	52.9689	49.3462	0	84.3216	0	179.469	91.7448	85.4701
0h-48h	cg26804299	0	0	0	0	0	0	0	0	0	0	0	0
0h-48h	cg27047353	0	0	0	0	0	48.2882	0	0	0	0	0	83.6376
0h-48h	cg27123273	0	48.6831	0	0	0	0	0	84.3216	0	0	0	0
0h-48h	cg27167111	0	0	0	0	55.9566	0	0	0	0	0	96.9196	0
0h-48h	cg27209741	0	0	0	0	0	0	0	0	0	0	0	0
0h-48h	cg27439289	0	0	0	0	0	0	0	0	0	0	0	0
0h-48h	cg27488023	0	0	0	0	0	0	0	0	0	0	0	0
0h-48h	cg27513568	0	0	0	0	0	0	0	0	0	0	0	0
0h-48h	cg27605677	57.2443	236.668	323.316	212.116	211.223	428.038	99.15	83.4388	313.061	245.423	182.927	257.1
0h-48h	cg27650500	0	48.6831	0	0	0	0	0	84.3216	0	0	0	0
0h-48h	ch.2.4469412F	0	0	0	0	0	0	0	0	0	0	0	0
0h-48h	ch.3.1432250F	0	0	0	0	0	0	0	0	0	0	0	0
0h-54h	cg00075488	3773.92	3353.1	3804	3215.85	4525.38	4588.76	313.705	260.555	1393.01	1008.43	552.111	1294.92
0h-54h	cg00276145	125.225	106.754	0	115.929	121.68	150.818	130.854	110.248	0	200.794	119.957	67.0012
0h-54h	cg00324097	232982	199587	188411	172799	165710	184831	10734.6	8642.01	10727.3	13558.1	10536.8	701.418
0h-54h	cg00442066	0	0	0	0	0	0	0	0	0	0	0	0
0h-54h	cg00646731	0	0	0	0	0	34.8129	0	0	0	0	0	60.2977
0h-54h	cg00867540	0	0	0	40.6207	0	0	0	0	0	70.3571	0	0
0h-54h	cg01258042	1464.37	18250.8	11046.6	7011.42	3534.58	3019.28	427.331	3303.91	630.745	211.946	863.488	479.979
0h-54h	cg01338955	0	0	0	0	43.3125	0	0	0	0	0	75.0195	0
0h-54h	cg01475742	0	0	41.4388	0	0	34.8129	0	0	71.774	0	0	60.2977
0h-54h	cg01565291	15954.5	10262.2	7406.98	6512.98	6670.65	8020.26	1096.54	1410.63	1013.98	922.443	1516.86	888.98
0h-54h	cg01722003	42.1994	35.1469	41.4388	85.3634	83.2854	150.818	73.0916	60.8762	71.774	74.185	72.301	67.0012
0h-54h	cg02075590	0	71.8455	165.861	197.17	290.013	422.016	0	62.2636	144.27	178.505	60.5843	198.611
0h-54h	cg02177811	581.367	552.684	515.489	160.505	326.829	298.51	106.9	236.17	579.346	186.825	283.24	51.953
0h-54h	cg02217731	0	100.07	41.4388	83.3856	0	75.8783	0	173.326	71.774	72.7914	0	131.425
0h-54h	cg02239163	0	0	0	0	0	0	0	0	0	0	0	0
0h-54h	cg02531059	38.2044	0	0	77.2857	0	75.8783	66.172	0	0	133.863	0	131.425
0h-54h	cg02534167	42.1994	0	0	38.6429	41.7345	0	73.0916	0	0	66.9314	72.2863	0
0h-54h	cg02550627	0	0	0	0	0	0	0	0	0	0	0	0
0h-54h	cg02596153	0	36.6986	0	0	41.7345	34.8129	0	63.5638	0	0	72.2863	60.2977
0h-54h	cg02727723	7256.45	10454.9	16251.6	18993.4	19114.4	17413.1	797.766	1428.43	1562.68	419.496	3407.61	1205.07
0h-54h	cg02888745	0	0	0	0	0	0	0	0	0	0	0	0
0h-54h	cg03005087	166.114	0	0	0	39.9728	120.38	75.8348	0	0	0	69.235	208.505
0h-54h	cg03392837	84.3989	70.0553	290.177	329.42	961.948	1706.94	146.183	60.8764	72.9369	182.322	214.449	408.735
0h-54h	cg03463612	0	1731.03	1756.8	372.019	415.032	266.823	0	714.499	604.409	28.009	56.4297	176.862
0h-54h	cg03595199	0	0	0	0	0	37.9391	0	0	0	0	0	65.7125
0h-54h	cg03611007	0	0	43.7101	0	41.7345	0	0	0	75.7081	0	72.2863	0
0h-54h	cg03624321	0	0	0	0	0	0	0	0	0	0	0	0
0h-54h	cg03637670	113403	105108	124493	113397	94813.8	91916.5	4496.95	7038.69	4669.71	7218.61	8587.33	4273.22
0h-54h	cg03659281	0	0	39.2203	0	39.9728	34.8129	0	0	67.9316	0	69.235	60.2977
0h-54h	cg03823686	0	0	0	0	0	0	0	0	0	0	0	0
0h-54h	cg03824268	31097.7	32434.6	35258.9	32442.1	40130.7	39619.8	1183.89	3304.5	1122.69	2773.52	4285.67	1591.29
0h-54h	cg03918306	0	0	41.4388	38.6429	83.2854	40.1268	0	0	71.774	66.9314	72.301	69.5017
0h-54h	cg04058149	980.702	977.073	979.265	1659.13	998.213	1245.54	183.587	195.662	389.755	610.384	322.674	677.987
0h-54h	cg04065352	47853.7	61253.4	70415.5	71599.2	72142.9	72810.5	1880.91	3063.46	2973.12	3805.85	5323.45	3033.77
0h-54h	cg04086018	726.256	429.044	1372.71	2421.54	2414.32	1819.19	409.371	301.506	686.27	780.939	729.674	765.923
0h-54h	cg04163916	0	0	0	40.6207	0	40.1268	0	0	0	70.3571	0	69.5017
0h-54h	cg04396637	42765.5	32966.6	27065	20850	17892.2	14383	4441.04	541.709	2256.73	2393.18	1902.95	485.344
0h-54h	cg04424885	1149.44	1101.79	1536.19	1250.12	1228.03	1253.98	125.907	612.63	296.386	379.92	912.926	564.872
0h-54h	cg04497520	0	0	0	0	43.3125	0	0	0	0	0	75.0195	0
0h-54h	cg04588745	162.119	108.544	85.1489	117.906	41.7345	120.38	58.1503	110.129	73.8197	115.979	72.2863	208.505
0h-54h	cg04625873	0	0	0	0	0	0	0	0	0	0	0	0
0h-54h	cg04944545	0	0	0	0	0	0	0	0	0	0	0	0
0h-54h	cg05145731	0	0	0	0	0	0	0	0	0	0	0	0
0h-54h	cg05293319	0	35.1469	126.588	154.571	0	0	0	60.8762	124.378	267.726	0	0
0h-54h	cg05495011	0	0	0	0	0	0	0	0	0	0	0	0
0h-54h	cg05572834	0	35.1469	0	0	0	107.565	0	60.8762	0	0	0	104.579
0h-54h	cg05619116	27590.2	20273.6	20706.1	23532.9	22795.6	23407.3	1428.87	1072.28	1661.2	3381.74	847.382	4173.69
0h-54h	cg05799997	0	0	0	0	0	0	0	0	0	0	0	0
0h-54h	cg05990735	43.5104	766.907	1950.58	1931.45	2090.1	1097.41	75.3623	364.302	488.581	433.96	448.244	443.405
0h-54h	cg06073499	167.425	604.302	159.1	205.414	128.36	72.752	81.3139	334.943	179.044	182.262	129.966	63.1794
0h-54h	cg06213287	2027.45	4456.44	4931.88	6909.66	6612.14	5482.61	280.855	830.567	1377.38	699.846	667.133	811.341
0h-54h	cg06249753	0	0	80.6591	38.6429	41.7345	37.9391	0	0	69.932	66.9314	72.2863	65.7125
0h-54h	cg06381587	43.5104	841.856	835.801	1317.35	1525.09	1190.91	75.3623	187.39	331.811	88.9228	573.98	204.296
0h-54h	cg06461649	0	0	0	0	43.3125	0	0	0	0	0	75.0195	0
0h-54h	cg06520258	0	0	0	0	0	0	0	0	0	0	0	0
0h-54h	cg06532789	0	0	0	0	0	34.8129	0	0	0	0	0	60.2977
0h-54h	cg06635832	204.318	73.3972	124.369	85.3634	0	156.132	65.0155	127.128	6.73488	74.185	0	135.373
0h-54h	cg06713259	233.221	274.014	85.1489	199.314	293.536	740.336	301.044	237.546	73.8197	238.61	192.666	341.698
0h-54h	cg06763641	0	33.3567	41.4388	44.7427	284.911	109.753	0	57.7755	71.774	77.4967	272.532	104.843
0h-54h	cg06806041	0	0	124.316	213.492	41.7345	112.879	0	0	215.322	163.873	72.2863	8.01222
0h-54h	cg07262620	43.5104	766.907	1955.07	1931.45	2130.07	1097.41	75.3623	364.302	537.296	433.96	430.304	443.405
0h-54h	cg07428136	0	33.3567	39.2203	40.6207	85.047	0	0	57.7755	67.9316	70.3571	73.6909	0
0h-54h	cg07499899	0	36.6986	0	0	0	0	0	63.5638	0	0	0	0
0h-54h	cg07843309	0	0	41.4388	40.6207	43.3125	156.132	0	0	71.774	70.3571	75.0195	135.373
0h-54h	cg07938459	85.7099	0	0	0	0	37.9391	74.253	0	0	0	0	65.7125
0h-54h	cg08145798	204.318	106.754	85.1489	38.6429	41.7345	0	65.0155	110.248	73.8197	66.9314	72.2863	0
0h-54h	cg08491843	87.0208	140.111	156.881	241.913	289.829	220.444	150.725	121.753	271.726	106.79	254.989	96.6686
0h-54h	cg08511886	200.323	242.209	209.518	241.913	248.462	257.444	124.304	114.697	79.8419	106.79	123.063	152.654
0h-54h	cg08573199	0	0	41.4388	0	0	0	0	0	71.774	0	0	0
0h-54h	cg08573409	38.2044	0	85.1489	89.4855	0	72.752	66.172	0	73.8197	154.993	0	63.1794
0h-54h	cg08591265	42.1994	70.0553	165.755	587.488	368.38	337.387	73.0916	60.8764	287.096	229.571	234.911	302.481
0h-54h	cg08697985	0	0	0	0	0	0	0	0	0	0	0	0
0h-54h	cg08805158	249.139	843.169	753.029	425.006	615.08	668.833	133.615	131.665	405.665	348.235	349.864	145.275
0h-54h	cg08850922	87.0208	0	0	0	0	0	150.725	0	0	0	0	0
0h-54h	cg08895590	0	0	41.4388	40.6207	0	40.1268	0	0	71.774	70.3571	0	69.5017
0h-54h	cg08975360	410.009	1120.53	866.041	776.414	1450.43	1060.21	446.784	34.0545	234.492	288.545	368.845	619.731
0h-54h	cg09180564	0	0	0	0	0	34.8129	0	0	0	0	0	60.2977
0h-54h	cg09221924	0	0	39.2203	0	0	0	0	0	67.9316	0	0	0
0h-54h	cg09309261	43.5104	0	0	0	0	0	75.3623	0	0	0	0	0
0h-54h	cg09327847	17019.3	22183.2	19976.6	18598.9	12645.4	11904.5	1097.32	768.355	1378	2198.4	2345.28	510.288
0h-54h	cg09425247	38.2044	0	0	40.6207	0	0	66.172	0	0	70.3571	0	0
0h-54h	cg09574009	0	0	0	0	0	0	0	0	0	0	0	0
0h-54h	cg09592121	59067.5	42516.1	35052	35381.4	33332.8	39838.1	3591.01	1321.63	1413.74	2042.72	2423.81	1780.5
0h-54h	cg09623010	0	0	0	0	0	0	0	0	0	0	0	0
0h-54h	cg09723679	249.139	248.893	324.908	408.517	338.426	309.138	133.615	129.074	174.781	178.358	202.493	190.607
0h-54h	cg09790325	0	0	0	38.6429	0	0	0	0	0	66.9314	0	0
0h-54h	cg09912512	42.1994	0	0	38.6429	0	0	73.0916	0	0	66.9314	0	0
0h-54h	cg10087448	0	0	0	0	0	0	0	0	0	0	0	0
0h-54h	cg10093308	0	0	0	0	0	0	0	0	0	0	0	0
0h-54h	cg10603156	129.22	68.5036	0	162.649	81.7073	0	130.551	59.3866	0	60.254	70.8099	0
0h-54h	cg10605269	12456.6	10162.4	11537.3	13328.6	15336.3	13292.5	1337.81	989.324	543.203	1944.71	847.487	1128.08
0h-54h	cg10671950	38.2044	0	0	0	0	0	66.172	0	0	0	0	0
0h-54h	cg10828910	162.119	181.941	375.273	422.861	570.189	783.589	58.1503	229.943	329.012	225.173	504.645	331.462
0h-54h	cg10885779	0	0	78.4406	0	81.7073	115.066	0	0	135.863	0	70.8099	120.732
0h-54h	cg11058691	0	35.1469	0	0	0	0	0	60.8762	0	0	0	0
0h-54h	cg11259152	0	0	0	0	0	0	0	0	0	0	0	0
0h-54h	cg11586360	0	0	82.9304	125.984	251.618	562.206	0	0	72.1349	122.071	132.698	106.487
0h-54h	cg11610703	85.7099	35.1469	41.4388	170.727	85.047	40.1268	74.253	60.8762	71.774	148.37	73.6909	69.5017
0h-54h	cg11745838	46835	27458.2	25504.4	27000	37307.8	41786.7	1257.05	2664.77	741.372	1505.82	2625.4	4321.55
0h-54h	cg11808745	0	0	0	0	0	40.1268	0	0	0	0	0	69.5017
0h-54h	cg11846636	0	0	78.4406	44.7427	0	0	0	0	135.863	77.4967	0	0
0h-54h	cg11969813	38.2044	0	0	0	0	37.9391	66.172	0	0	0	0	65.7125
0h-54h	cg11987802	0	0	0	0	0	0	0	0	0	0	0	0
0h-54h	cg12059894	42.1994	110.096	82.9304	197.17	83.469	113.817	73.0916	190.691	72.1349	178.505	144.572	197.138
0h-54h	cg12078931	0	0	0	40.6207	0	0	0	0	0	70.3571	0	0
0h-54h	cg12159464	42.1994	207.062	128.859	455.404	159.891	328.009	73.0916	95.1147	131.189	85.9651	276.94	201.243
0h-54h	cg12165841	43.5104	0	0	0	0	0	75.3623	0	0	0	0	0
0h-54h	cg12286158	893.619	1823.35	1442.12	1461.47	2674.01	1356.42	377.577	148.572	518.823	564.413	452.37	410.222
0h-54h	cg12349027	0	68.5036	0	0	0	0	0	59.3866	0	0	0	0
0h-54h	cg12548555	0	0	0	0	0	0	0	0	0	0	0	0
0h-54h	cg12765567	36182	40212.7	36705.5	39369.4	40648.6	40188.6	367.773	798.912	1526.58	1767.05	1391.9	1242.64
0h-54h	cg12938068	378.422	138.797	324.908	420.717	331.931	414.515	338.125	161.678	174.781	266.425	260.547	135.983
0h-54h	cg12968741	62562	100322	84598.4	98594.8	102330	78959	3210.46	3945.84	8704.61	11193.9	2355.33	4601.13
0h-54h	cg13235761	2692.97	2309.32	2259.75	1725.87	2752.57	4282.64	653.666	93.7419	774.818	109.184	566.894	696.985
0h-54h	cg13430534	0	0	0	0	0	0	0	0	0	0	0	0
0h-54h	cg13557337	0	70.2938	0	85.3634	126.598	0	0	121.752	0	74.185	130.066	0
0h-54h	cg13739312	38.2044	0	43.7101	0	83.2854	0	66.172	0	75.7081	0	72.301	0
0h-54h	cg13880598	0	0	0	0	0	0	0	0	0	0	0	0
0h-54h	cg14087697	1449.83	764.878	826.874	274.456	546.548	418.89	764.859	187.858	41.8106	291.041	334.628	159.116
0h-54h	cg14093252	0	103.651	41.4388	124.006	163.415	185.631	0	105.486	71.774	9.33633	141.62	57.2816
0h-54h	cg14172482	92841.4	108143	105951	108974	110434	116714	6897.76	5791.13	5952.71	3320.91	3895.37	2807.91
0h-54h	cg14228830	81.7148	170.125	156.881	89.4855	43.3125	72.752	71.2133	206.782	271.726	154.993	75.0195	63.1794
0h-54h	cg14331765	0	71.8455	207.247	496.025	326.646	698.332	0	62.2636	143.66	37.3453	243.933	302.873
0h-54h	cg14391978	0	0	0	0	0	40.1268	0	0	0	0	0	69.5017
0h-54h	cg14857865	0	0	39.2203	38.6429	41.7345	0	0	0	67.9316	66.9314	72.2863	0
0h-54h	cg14900145	250.513	106.992	85.1489	418.906	83.2854	150.818	221.742	105.475	73.8197	277.367	72.301	67.0012
0h-54h	cg15074930	0	33.3567	43.7101	0	0	0	0	57.7755	75.7081	0	0	0
0h-54h	cg15078203	0	0	0	0	0	0	0	0	0	0	0	0
0h-54h	cg15252682	533.861	775.381	813.405	756.404	710.146	971.718	34.8514	443.785	394.687	424.515	96.7902	252.248
0h-54h	cg15409126	76.4088	103.412	0	81.2414	83.469	78.0659	132.344	100.237	0	140.714	144.572	67.6867
0h-54h	cg15781627	80.4038	356.124	368.618	284.678	413.454	528.643	69.8891	369.72	104.259	171.502	133.423	190.497
0h-54h	cg15803972	0	0	0	0	0	0	0	0	0	0	0	0
0h-54h	cg15822656	42.1994	36.6986	0	0	0	0	73.0916	63.5638	0	0	0	0
0h-54h	cg15899242	0	0	0	0	0	0	0	0	0	0	0	0
0h-54h	cg15907288	0	0	0	38.6429	43.3125	0	0	0	0	66.9314	75.0195	0
0h-54h	cg16110131	0	0	0	40.6207	203.204	72.752	0	0	0	70.3571	248.088	63.1794
0h-54h	cg16239717	9177.02	4446.48	8366.99	12892.1	13450.2	13865.8	1017.86	289.69	1916.42	1749.03	313.96	227.59
0h-54h	cg16297799	0	0	0	0	0	0	0	0	0	0	0	0
0h-54h	cg16375198	0	0	0	0	0	0	0	0	0	0	0	0
0h-54h	cg16456182	0	103.651	41.4388	40.6207	0	34.8129	0	105.486	71.774	70.3571	0	60.2977
0h-54h	cg16617297	0	348.963	78.4406	85.3634	123.442	80.2536	0	44.987	135.863	74.185	125.241	139.003
0h-54h	cg16859420	84.3989	36.6986	0	0	0	153.006	146.183	63.5638	0	0	0	76.1427
0h-54h	cg16912114	39959.4	47612.8	50022.6	46082.7	47717.5	42635.6	2324.77	1403.74	2518.01	2062.11	2863.89	1999.19
0h-54h	cg17159581	0	0	0	0	0	0	0	0	0	0	0	0
0h-54h	cg17284119	38.2044	0	85.1489	44.7427	0	78.0659	66.172	0	73.8197	77.4967	0	67.6867
0h-54h	cg17334836	0	0	0	0	0	0	0	0	0	0	0	0
0h-54h	cg17383678	43.5104	0	0	0	0	40.1268	75.3623	0	0	0	0	69.5017
0h-54h	cg17608044	0	36.6986	0	0	0	0	0	63.5638	0	0	0	0
0h-54h	cg17632590	0	0	0	0	43.3125	0	0	0	0	0	75.0195	0
0h-54h	cg17654094	42.1994	0	41.4388	0	0	0	73.0916	0	71.774	0	0	0
0h-54h	cg17730039	0	140.349	170.298	201.292	39.9728	74.9397	0	61.2882	147.639	127.018	69.235	65.3873
0h-54h	cg17732216	0	35.1469	41.4388	0	0	0	0	60.8762	71.774	0	0	0
0h-54h	cg17819732	0	0	0	0	0	0	0	0	0	0	0	0
0h-54h	cg17960012	3306.05	2228.76	2204.07	2748.31	2919.8	2624.46	826.785	518.479	697.07	316.592	835.304	294.125
0h-54h	cg18026754	38.2044	0	0	0	0	0	66.172	0	0	0	0	0
0h-54h	cg18066182	0	0	0	0	0	34.8129	0	0	0	0	0	60.2977
0h-54h	cg18281910	0	0	0	0	0	0	0	0	0	0	0	0
0h-54h	cg18295201	0	0	0	0	0	72.752	0	0	0	0	0	63.1794
0h-54h	cg18312118	0	35.1469	246.52	331.398	376.821	358.757	0	60.8762	115.143	80.7374	130.973	430.071
0h-54h	cg18363294	0	0	0	0	0	0	0	0	0	0	0	0
0h-54h	cg18385689	0	0	0	0	0	37.9391	0	0	0	0	0	65.7125
0h-54h	cg18425869	0	68.5036	244.249	286.655	330.169	372.511	0	59.3866	110.991	54.3655	187.2	224.956
0h-54h	cg18488651	4749.32	5601.08	7138.54	7947.19	8051.92	9474.43	607.538	268.535	1136.33	1310.34	2265.13	466.069
0h-54h	cg18512336	1538.53	1549.33	1236.82	1419.1	1036.79	1665.98	655.517	380.56	560.563	578.285	147.978	745.963
0h-54h	cg18842353	0	0	128.859	38.6429	39.9728	34.8129	0	0	131.189	66.9314	69.235	60.2977
0h-54h	cg18881962	0	0	43.7101	0	0	37.9391	0	0	75.7081	0	0	65.7125
0h-54h	cg18962915	10137.5	6131.03	10119.3	13999.7	16548.3	11409	1405.44	581.148	2298.25	1724.31	1297.13	204.989
0h-54h	cg18986305	38.2044	342.279	375.326	248.013	376.454	648.713	66.172	246.191	131.903	18.6727	336.919	305.333
0h-54h	cg19055394	39349.7	30921	38864.2	38503.2	41795.4	45029.2	3438.16	3527.7	2709.76	1220.95	6558.89	2902.34
0h-54h	cg19361800	0	0	0	0	0	0	0	0	0	0	0	0
0h-54h	cg19441779	0	0	0	0	0	0	0	0	0	0	0	0
0h-54h	cg19645639	0	103.651	0	44.7427	0	231.072	0	105.486	0	77.4967	0	128.386
0h-54h	cg20002209	0	0	41.4388	77.2857	39.9728	0	0	0	71.774	133.863	69.235	0
0h-54h	cg20012601	168.736	1577.79	1950.69	2575.71	3760.51	2407.46	201.329	196.443	169.868	458.271	1034.03	208.908
0h-54h	cg20517614	0	0	39.2203	0	0	34.8129	0	0	67.9316	0	0	60.2977
0h-54h	cg20729622	125.225	557.577	707.048	420.884	746.596	1285.66	130.854	139.499	210.326	222.887	231.044	610.348
0h-54h	cg20992011	119.919	217.088	122.151	170.727	39.9728	185.631	114.981	220.257	117.918	148.37	69.235	57.2816
0h-54h	cg21194128	0	0	0	0	41.7345	0	0	0	0	0	72.2863	0
0h-54h	cg21567502	0	0	0	0	0	0	0	0	0	0	0	0
0h-54h	cg21654974	972.712	70.2938	0	122.028	121.68	72.752	348.901	121.752	0	116.409	119.957	63.1794
0h-54h	cg21781988	166.114	143.691	248.738	201.292	410.115	359.695	75.8348	124.527	13.4698	127.018	247.616	326.061
0h-54h	cg21817212	0	0	0	0	0	0	0	0	0	0	0	0
0h-54h	cg22176120	0	33.3567	0	0	0	0	0	57.7755	0	0	0	0
0h-54h	cg22193146	43.5104	36.6986	0	0	125.02	69.6258	75.3623	63.5638	0	0	5.01211	120.595
0h-54h	cg22251024	0	0	0	0	0	0	0	0	0	0	0	0
0h-54h	cg22482700	826.573	103.412	294.667	327.276	706.623	522.08	271.468	100.237	153.632	51.7111	180.727	160.882
0h-54h	cg22571544	0	0	0	0	39.9728	0	0	0	0	0	69.235	0
0h-54h	cg23011905	114.613	0	0	0	39.9728	116.005	198.516	0	0	0	69.235	113.88
0h-54h	cg23023970	531.177	4327.31	2284.68	3030.85	2083.79	1818.68	241.374	732.333	446.528	439.385	167.535	415.045
0h-54h	cg23245885	0	35.1469	0	0	86.6251	0	0	60.8762	0	0	150.039	0
0h-54h	cg23461741	0	0	39.2203	40.6207	0	0	0	0	67.9316	70.3571	0	0
0h-54h	cg23502298	4078.5	9843.3	8879.65	9631.44	9690.33	9853.39	385.564	1421.2	905.381	629.492	2206.41	745.558
0h-54h	cg23511694	0	68.5036	41.4388	81.2414	0	40.1268	0	59.3866	71.774	140.714	0	69.5017
0h-54h	cg23535950	0	0	78.4406	40.6207	0	40.1268	0	0	135.863	70.3571	0	69.5017
0h-54h	cg23638049	1063.73	1297.33	983.755	1223.91	1166.91	1083.35	188.037	135.734	272.13	349.146	86.4119	104.323
0h-54h	cg23949524	80.4038	166.783	205.028	85.3634	204.965	295.383	69.8891	288.877	64.3426	74.185	134.073	106.18
0h-54h	cg24085073	0	0	43.7101	0	0	0	0	0	75.7081	0	0	0
0h-54h	cg24119812	283.411	70.2938	126.588	174.849	43.3125	69.6258	258.548	121.752	124.378	206.505	75.0195	120.595
0h-54h	cg24226687	0	0	0	0	0	0	0	0	0	0	0	0
0h-54h	cg24242856	0	0	0	0	0	34.8129	0	0	0	0	0	60.2977
0h-54h	cg24322333	0	0	0	0	0	0	0	0	0	0	0	0
0h-54h	cg24465367	80.4038	33.3567	39.2203	44.7427	81.7073	112.879	69.8891	57.7755	67.9316	77.4967	70.8099	8.01222
0h-54h	cg24640561	0	36.6986	202.81	249.99	163.231	257.444	0	63.5638	130.098	125.849	182.174	152.654
0h-54h	cg24688946	125.225	35.1469	82.9304	0	85.047	80.2536	130.854	60.8762	72.1349	0	73.6909	139.003
0h-54h	cg24836072	0	0	0	0	0	0	0	0	0	0	0	0
0h-54h	cg24852079	42.1994	0	0	0	0	0	73.0916	0	0	0	0	0
0h-54h	cg25145905	14623.3	9874.92	7273.73	7182.21	7936.89	9214.8	1269.58	520.461	639.769	537.089	1004.94	262.448
0h-54h	cg25723806	0	0	0	0	43.3125	0	0	0	0	0	75.0195	0
0h-54h	cg25773695	0	35.1469	0	0	0	0	0	60.8762	0	0	0	0
0h-54h	cg25813965	0	36.6986	202.81	249.99	163.231	257.444	0	63.5638	130.098	125.849	182.174	152.654
0h-54h	cg26020069	38.2044	486.209	327.126	778.558	376.821	578.148	66.172	259.236	184.432	95.3162	130.973	329.623
0h-54h	cg26049501	0	73.3972	41.4388	0	0	0	0	127.128	71.774	0	0	0
0h-54h	cg26156279	42.1994	0	0	38.6429	81.7073	80.2536	73.0916	0	0	66.9314	70.8099	139.003
0h-54h	cg26164712	0	0	0	79.2635	161.653	40.1268	0	0	0	68.7083	182.626	69.5017
0h-54h	cg26273742	0	71.8455	322.742	424.839	164.993	331.135	0	62.2636	356.848	282.852	64.8602	183.48
0h-54h	cg26314240	80.4038	33.3567	333.887	246.035	203.387	37.9391	69.8891	57.7755	85.9699	114.619	184.429	65.7125
0h-54h	cg26541587	0	0	0	0	0	0	0	0	0	0	0	0
0h-54h	cg26625211	43.5104	71.8455	370.889	249.99	206.727	153.006	75.3623	62.2636	112.703	125.849	66.7113	76.1427
0h-54h	cg26804299	0	0	0	0	0	0	0	0	0	0	0	0
0h-54h	cg26856631	42.1994	0	0	0	0	0	73.0916	0	0	0	0	0
0h-54h	cg26963795	0	33.3567	202.81	162.649	166.754	1086.47	0	57.7755	130.098	60.254	72.6183	149.001
0h-54h	cg27047353	81.7148	175.257	122.098	134.228	244.938	37.9391	71.2133	61.2886	124.376	232.49	203.301	65.7125
0h-54h	cg27123273	43.5104	561.396	667.721	693.195	489.693	643.399	75.3623	245.153	320.944	141.178	546.522	248.999
0h-54h	cg27148529	0	0	82.9304	38.6429	43.3125	110.691	0	0	72.1349	66.9314	75.0195	113.946
0h-54h	cg27209741	0	0	43.7101	40.6207	0	69.6258	0	0	75.7081	70.3571	0	120.595
0h-54h	cg27245185	291.339	285.83	416.765	853.7	786.752	850.399	87.6466	266.399	194.188	287.113	157.858	399.053
0h-54h	cg27289137	212.308	345.621	292.448	1374.19	1718.93	1774.49	262.915	142.359	87.6718	530.269	561.18	652.99
0h-54h	cg27406433	0	71.8455	205.028	375.974	0	150.818	0	62.2636	64.3426	247.773	0	67.0012
0h-54h	cg27477067	0	0	0	0	0	0	0	0	0	0	0	0
0h-54h	cg27650500	0	108.544	0	38.6429	0	0	0	110.129	0	66.9314	0	0
0h-54h	ch.17.49517645R	0	33.3567	0	0	0	0	0	57.7755	0	0	0	0
0h-54h	ch.6.106373286R	204.318	103.651	207.3	205.414	496.74	491.642	65.0155	105.486	73.117	182.262	104.949	97.3128
0h-54h	ch.7.1264585R	43.5104	177.048	239.759	160.505	163.415	339.575	75.3623	66.8269	235.447	186.825	141.62	199.402
0h-54h	ch.7.2011899F	85.7099	392.346	826.874	593.588	790.276	631.832	74.253	239.447	41.8106	354.132	186.336	132.382
0h-54h	ch.8.1820050F	0	0	39.2203	0	0	0	0	0	67.9316	0	0	0
0h-54h	ch.8.669769F	0	70.0553	0	0	0	0	0	60.8764	0	0	0	0
0h-60h	cg00025439	60.8844	50.2162	0	41.5076	52.4534	63.9388	63.8114	52.8133	0	71.8932	52.1298	31.7868
0h-60h	cg00075488	0	17.3313	0	17.0459	0	29.2039	0	30.0187	0	29.5244	0	50.5826
0h-60h	cg00253379	0	0	0	0	0	0	0	0	0	0	0	0
0h-60h	cg00276145	0	0	0	0	0	0	0	0	0	0	0	0
0h-60h	cg00442066	0	0	0	0	0	14.602	0	0	0	0	0	25.2913
0h-60h	cg00522288	701.766	8708.58	4133.2	2594.55	1536.96	1261.45	214.699	1927.42	66.5285	157.333	329.783	197.623
0h-60h	cg00578334	19.5332	15.1192	0	0	0	81.9097	33.8324	26.1873	0	0	0	76.2659
0h-60h	cg00646731	0	0	16.4487	0	0	14.602	0	0	28.49	0	0	25.2913
0h-60h	cg00807990	19.5332	17.3313	16.4487	32.0942	36.9454	63.9388	33.8324	30.0187	28.49	27.9554	32.1645	31.7868
0h-60h	cg00867540	0	34.8798	60.3972	71.604	126.671	175.305	0	30.2085	52.6701	64.3299	26.332	78.0447
0h-60h	cg00982487	55401.2	43277.2	33831.9	36042.2	47637.4	42580.2	1980.41	3238.46	899.625	384.391	3175.3	2590.13
0h-60h	cg01018110	277.57	260.256	192.139	58.9805	140.311	125.716	50.1244	102.463	212.657	69.3871	121.529	28.4424
0h-60h	cg01169085	0	45.3576	16.4487	30.8818	0	33.5278	0	78.5617	28.49	27.1744	0	58.0718
0h-60h	cg01246435	0	0	0	0	0	0	0	0	0	0	0	0
0h-60h	cg01258042	0	0	0	17.0459	17.7022	32.5729	0	0	0	29.5244	30.6612	28.2453
0h-60h	cg01338955	19.5332	0	0	13.8359	17.7022	0	33.8324	0	0	23.9644	30.6612	0
0h-60h	cg01475742	76.5975	169.758	112.442	105.696	277.3	313.46	83.8347	68.4651	116.338	17.371	115.775	16.2321
0h-60h	cg01565291	0	0	0	30.8818	0	0	0	0	0	27.1744	0	0
0h-60h	cg01588464	0	0	0	0	0	0	0	0	0	0	0	0
0h-60h	cg01637090	0	0	0	0	0	0	0	0	0	0	0	0
0h-60h	cg01656087	0	0	0	0	0	0	0	0	0	0	0	0
0h-60h	cg01722003	0	30.2384	14.0683	60.9783	19.5699	16.7639	0	52.3745	24.3669	25.8368	33.896	29.0359
0h-60h	cg01862457	16202.8	21440.1	27861.7	29350	34564.1	29882.6	674.867	2603.54	478.992	2898.86	289.632	879.399
0h-60h	cg01952185	0	17.5485	0	0	17.7022	14.602	0	30.3949	0	0	30.6612	25.2913
0h-60h	cg02155957	3471.94	4946.96	6111.13	7024.86	8350.15	7271.14	443.708	502.444	904.507	293.643	1491.99	306.635
0h-60h	cg02177811	0	0	0	0	0	0	0	0	0	0	0	0
0h-60h	cg02217731	0	0	0	0	0	0	0	0	0	0	0	0
0h-60h	cg02239163	0	0	0	0	0	14.602	0	0	0	0	0	25.2913
0h-60h	cg02297831	0	0	0	0	0	0	0	0	0	0	0	0
0h-60h	cg02317251	39.0663	32.6677	109.743	121.529	420.133	712.199	67.6648	28.5248	33.7366	66.4513	93.0791	161.541
0h-60h	cg02473103	19.5332	0	0	0	0	0	33.8324	0	0	0	0	0
0h-60h	cg02531059	320.456	583.308	665.705	403.74	657.967	419.746	186.728	189.895	128.886	95.6576	96.5907	168.592
0h-60h	cg02534167	0	821.048	664.328	137.79	181.319	113.276	0	341.9	248.481	14.5888	25.0008	80.2815
0h-60h	cg02550627	0	45.3576	16.1303	15.0482	19.5699	43.8059	0	78.5617	27.9386	26.0643	33.896	75.874
0h-60h	cg02650754	0	0	0	0	0	16.7639	0	0	0	0	0	29.0359
0h-60h	cg02888745	0	0	16.1303	0	17.7022	0	0	0	27.9386	0	30.6612	0
0h-60h	cg03005087	0	0	0	0	0	0	0	0	0	0	0	0
0h-60h	cg03222971	0	0	14.0683	0	17.3756	14.602	0	0	24.3669	0	30.0954	25.2913
0h-60h	cg03497845	18.4621	202.208	285.385	705.352	1006.46	978.232	31.9773	62.3715	163.014	231.719	392.743	137.911
0h-60h	cg03550352	0	17.3313	14.0683	0	0	16.7639	0	30.0187	24.3669	0	0	29.0359
0h-60h	cg03581822	0	0	0	0	0	0	0	0	0	0	0	0
0h-60h	cg03588583	14870.7	15372.2	13222.3	11998.4	17527.1	16601.9	958.892	1275.33	915.461	1107.75	1862.92	1578.74
0h-60h	cg03624321	0	0	0	0	0	0	0	0	0	0	0	0
0h-60h	cg03637670	21.2112	49.999	92.6579	144.21	203.083	172.188	36.7388	4.03272	97.0453	107.36	78.3588	98.5329
0h-60h	cg03653158	0	0	0	0	0	0	0	0	0	0	0	0
0h-60h	cg03745372	0	0	16.4487	13.8359	36.9454	15.809	0	0	28.49	23.9644	32.1645	27.382
0h-60h	cg03762864	468.153	464.676	364.612	614.494	438.396	529.4	86.033	102.161	133.291	232.53	149.745	297.672
0h-60h	cg03781098	22880.5	29071.6	26427.1	26452.8	31474.1	30423.2	1436.37	1556.94	2373.87	767.564	1527.6	886.631
0h-60h	cg03824268	345.313	205.072	507.086	893.068	1049.19	749.069	193.924	145.262	242.258	275.444	287.173	273.441
0h-60h	cg03904368	0	17.5485	0	13.8359	0	0	0	30.3949	0	23.9644	0	0
0h-60h	cg04058149	0	0	0	0	35.0778	48.382	0	0	0	0	30.3822	47.4559
0h-60h	cg04065352	0	0	0	15.0482	0	15.809	0	0	0	26.0643	0	27.382
0h-60h	cg04086018	550.249	516.087	573.199	464.935	536.067	532.769	72.869	264.881	94.4282	151.376	395.854	257.102
0h-60h	cg04163916	78.7396	410.904	95.0383	154.836	251.474	234.92	33.5611	131.315	85.4004	43.399	69.3925	43.91
0h-60h	cg04218566	0	0	0	0	19.5699	0	0	0	0	0	33.896	0
0h-60h	cg04249873	0	0	0	0	0	0	0	0	0	0	0	0
0h-60h	cg04252942	77.6685	52.4283	32.5791	42.7199	17.7022	47.4271	28.7793	52.6468	28.2183	41.5606	30.6612	82.1461
0h-60h	cg04424885	21.2112	34.8798	46.6473	44.7176	37.2721	32.5729	36.7388	30.2085	3.87687	41.8783	32.3999	28.2453
0h-60h	cg04497520	0	0	0	0	0	0	0	0	0	0	0	0
0h-60h	cg04562404	0	0	0	0	0	0	0	0	0	0	0	0
0h-60h	cg04588745	0	0	0	0	0	0	0	0	0	0	0	0
0h-60h	cg04625873	0	0	0	0	0	0	0	0	0	0	0	0
0h-60h	cg04651370	0	0	0	0	0	0	0	0	0	0	0	0
0h-60h	cg04751292	0	0	0	0	0	33.5278	0	0	0	0	0	58.0718
0h-60h	cg04845520	0	17.3313	49.0278	55.3434	0	0	0	30.0187	49.3492	95.8576	0	0
0h-60h	cg04904323	0	0	0	0	0	0	0	0	0	0	0	0
0h-60h	cg04944545	0	0	0	0	0	0	0	0	0	0	0	0
0h-60h	cg05037877	0	17.3313	0	0	0	45.9678	0	30.0187	0	0	0	43.9656
0h-60h	cg05116938	3048.35	2252.71	1763.08	1569.04	1185.2	1415.05	308.529	177.206	80.9655	58.349	128.434	300.782
0h-60h	cg05126055	13192.9	9637.7	7744.45	8711.14	9951.55	9727.57	965.929	867.015	376.504	1345.3	100.228	1179.32
0h-60h	cg05145731	0	0	0	0	0	0	0	0	0	0	0	0
0h-60h	cg05293319	21.2112	366.673	737.686	712.985	917.238	452.12	36.7388	185.626	225.25	151.623	227.086	157.871
0h-60h	cg05392244	80.4176	287.738	58.6535	75.5994	56.842	31.3658	40.6045	161.687	63.8182	66.4092	58.7986	27.3565
0h-60h	cg05495011	0	17.3313	16.1303	0	0	0	0	30.0187	27.9386	0	0	0
0h-60h	cg05619116	0	17.5485	30.517	44.7176	70.1557	82.8646	0	30.3949	26.6686	41.8783	60.7645	105.161
0h-60h	cg05621843	21.2112	0	16.1303	0	0	0	36.7388	0	27.9386	0	0	0
0h-60h	cg05667348	0	0	30.517	13.8359	17.7022	16.7639	0	0	26.6686	23.9644	30.6612	29.0359
0h-60h	cg05799997	0	0	0	0	0	0	0	0	0	0	0	0
0h-60h	cg05919078	21.2112	401.987	317.224	486.972	664.044	500.7	36.7388	105.286	138.903	31.4747	244.299	105.349
0h-60h	cg05970317	0	0	0	0	19.5699	0	0	0	0	0	33.896	0
0h-60h	cg06073499	120.091	51.994	0	57.7682	56.5153	77.5858	66.6409	90.0562	0	50.1607	58.8325	23.9132
0h-60h	cg06187301	19.5332	0	0	15.0482	37.2721	0	33.8324	0	0	26.0643	32.3999	0
0h-60h	cg06202136	0	0	0	0	0	14.602	0	0	0	0	0	25.2913
0h-60h	cg06213287	97.2017	35.097	46.6473	32.0942	0	65.1458	29.248	60.7897	3.87687	27.9554	0	56.4906
0h-60h	cg06279276	111.844	129.802	32.5791	72.3893	127.324	315.118	145.942	113.193	28.2183	85.0308	80.6078	158.16
0h-60h	cg06461649	0	0	16.1303	0	0	0	0	0	27.9386	0	0	0
0h-60h	cg06476053	0	0	0	0	0	0	0	0	0	0	0	0
0h-60h	cg06520258	0	0	14.0683	76.0265	72.0233	232.505	0	0	24.3669	51.6733	28.0525	64.4584
0h-60h	cg06532789	0	0	16.4487	0	0	0	0	0	28.49	0	0	0
0h-60h	cg06635832	0	32.6677	49.0278	28.8841	17.7022	0	0	28.5248	49.3492	25.0804	30.6612	0
0h-60h	cg06713259	21.2112	366.673	739.749	712.985	934.614	452.12	36.7388	185.626	240.534	151.623	219.399	157.871
0h-60h	cg06763641	0	0	0	0	0	0	0	0	0	0	0	0
0h-60h	cg06806041	199.901	49.999	106.726	123.954	177.583	405.648	77.8417	4.03272	98.3027	36.5762	106.824	46.7617
0h-60h	cg06904086	0	15.1192	14.0683	15.0482	37.2721	0	0	26.1873	24.3669	26.0643	32.3999	0
0h-60h	cg07028174	18.4621	15.1192	0	0	39.1397	0	31.9773	26.1873	0	0	67.792	0
0h-60h	cg07262620	0	0	0	0	0	0	0	0	0	0	0	0
0h-60h	cg07313162	0	0	0	0	0	0	0	0	0	0	0	0
0h-60h	cg07428136	0	17.5485	0	0	0	0	0	30.3949	0	0	0	0
0h-60h	cg07499899	0	0	30.1986	42.7199	107.101	47.1749	0	0	26.335	41.5606	48.8414	3.25027
0h-60h	cg07548283	0	0	16.4487	15.0482	19.5699	65.1458	0	0	28.49	26.0643	33.896	56.4906
0h-60h	cg07806801	40.7443	0	0	0	0	16.7639	35.3753	0	0	0	0	29.0359
0h-60h	cg07843309	0	0	0	0	69.5024	0	0	0	0	0	120.382	0
0h-60h	cg07881483	42.4223	65.3354	56.273	88.65	128.212	93.1427	73.4776	57.0495	97.4678	36.7199	112.209	42.4867
0h-60h	cg07910680	19.5332	0	0	0	36.9454	14.602	33.8324	0	0	0	32.1645	25.2913
0h-60h	cg07938459	118.413	15.1192	16.4487	0	0	16.7639	8.31388	26.1873	28.49	0	0	29.0359
0h-60h	cg08036487	0	0	0	0	0	0	0	0	0	0	0	0
0h-60h	cg08145798	18.4621	0	32.5791	34.0919	0	31.3658	31.9773	0	28.2183	59.0489	0	27.3565
0h-60h	cg08197287	19.5332	32.6677	65.7949	219.024	159.555	145.596	33.8324	28.5248	113.96	91.3366	100.962	136.718
0h-60h	cg08259514	0	0	0	0	0	0	0	0	0	0	0	0
0h-60h	cg08315530	0	0	16.1303	0	87.5313	14.602	0	0	27.9386	0	79.8465	25.2913
0h-60h	cg08478672	0	35.097	245.561	205.974	0	31.6181	0	60.7897	86.9393	131.741	0	54.7641
0h-60h	cg08491843	37.9953	47.7869	61.034	152.411	93.7874	93.1427	32.9441	45.5524	53.3372	92.9076	71.3113	42.4867
0h-60h	cg08496735	120.091	400.209	278.929	158.831	266.656	279.68	66.6409	63.7415	145.453	134.172	149.801	61.7027
0h-60h	cg08511886	42.4223	0	0	0	0	0	73.4776	0	0	0	0	0
0h-60h	cg08564172	18.4621	0	14.0683	17.0459	19.5699	16.7639	31.9773	0	24.3669	29.5244	33.896	29.0359
0h-60h	cg08573409	0	0	16.4487	15.0482	0	15.809	0	0	28.49	26.0643	0	27.382
0h-60h	cg08591265	192.118	532.441	327.168	286.633	630.273	443.671	206.327	36.8661	104.75	105.998	142.924	260.84
0h-60h	cg08697985	0	0	0	0	0	14.602	0	0	0	0	0	25.2913
0h-60h	cg08717672	21.2112	17.5485	16.4487	0	0	30.411	36.7388	30.3949	28.49	0	0	26.3988
0h-60h	cg08739399	0	0	14.0683	0	0	0	0	0	24.3669	0	0	0
0h-60h	cg08805158	19.5332	0	46.3289	42.7199	124.15	63.9388	33.8324	0	48.5226	41.5606	118.232	31.7868
0h-60h	cg08850922	21.2112	0	0	0	0	0	36.7388	0	0	0	0	0
0h-60h	cg08895590	625.168	137.09	397.876	296.046	360.77	299.11	132.069	83.2893	209.794	123.679	62.4609	111.802
0h-60h	cg08975360	0	0	0	30.0965	17.7022	0	0	0	0	52.1286	30.6612	0
0h-60h	cg09031776	0	0	0	0	0	29.2039	0	0	0	0	0	50.5826
0h-60h	cg09144744	0	0	0	0	0	0	0	0	0	0	0	0
0h-60h	cg09180564	19741.3	17377.4	14532.6	13081.3	16893.5	14941.6	1118.76	1051.03	1141.77	605.651	1367.45	425.027
0h-60h	cg09212577	0	0	16.1303	0	0	0	0	0	27.9386	0	0	0
0h-60h	cg09309261	1882.07	2850.05	2459.03	1932.7	1767.97	1329.72	261.579	248.262	329.045	277.996	151.322	132.227
0h-60h	cg09327847	21.2112	0	0	28.8841	39.1397	77.5858	36.7388	0	0	25.0804	67.792	23.9132
0h-60h	cg09568092	0	0	0	0	17.3756	0	0	0	0	0	30.0954	0
0h-60h	cg09574009	75.9905	30.2384	88.8521	161.039	438.069	781.588	65.8881	52.3745	69.2551	112.322	196.703	107.936
0h-60h	cg09592121	0	0	0	0	0	0	0	0	0	0	0	0
0h-60h	cg09623010	18.4621	0	0	15.0482	0	0	31.9773	0	0	26.0643	0	0
0h-60h	cg09638421	0	0	0	0	0	15.809	0	0	0	0	0	27.382
0h-60h	cg09746869	523.857	199.779	119.687	112.116	145.914	62.9839	321.35	53.4341	108.331	83.6846	81.9878	27.7903
0h-60h	cg09791440	0	0	0	0	0	0	0	0	0	0	0	0
0h-60h	cg10052072	0	0	0	13.8359	54.6477	15.809	0	0	0	23.9644	3.55164	27.382
0h-60h	cg10093308	0	17.3313	0	0	0	33.5278	0	30.0187	0	0	0	58.0718
0h-60h	cg10190104	120.091	432.66	295.059	158.831	356.381	358.221	66.6409	35.8453	171.799	134.172	173.082	76.9343
0h-60h	cg10212432	0	67.1132	44.2669	17.0459	19.5699	139.363	0	80.2344	42.3556	29.5244	33.896	37.4055
0h-60h	cg10291238	28207	20191.8	13123.8	13075.3	14541.7	16696	1373.69	1160.45	299.275	608.687	662.454	1658.65
0h-60h	cg10369790	0	0	0	0	0	0	0	0	0	0	0	0
0h-60h	cg10574006	2792.77	3336.23	2496.32	2050.59	2020.37	2028.47	220.428	76.332	107.679	217.62	759.534	401.605
0h-60h	cg10587082	0	0	0	0	0	0	0	0	0	0	0	0
0h-60h	cg10603156	120.091	119.759	121.75	150.841	148.762	128.13	66.6409	64.4405	64.3744	65.7975	91.8122	75.5638
0h-60h	cg10671950	0	0	0	0	17.3756	0	0	0	0	0	30.0954	0
0h-60h	cg10736139	19.5332	0	46.3289	42.7199	124.15	63.9388	33.8324	0	48.5226	41.5606	118.232	31.7868
0h-60h	cg10766285	40.7443	15.1192	0	13.8359	17.3756	75.1717	35.3753	26.1873	0	23.9644	30.0954	90.2223
0h-60h	cg10828910	0	0	0	0	0	0	0	0	0	0	0	0
0h-60h	cg10885779	0	0	0	30.8818	0	32.5729	0	0	0	27.1744	0	28.2453
0h-60h	cg11024426	61.9555	32.4505	0	59.7659	35.0778	0	63.6998	28.2982	0	20.3562	30.3822	0
0h-60h	cg11058691	5955.08	4837.47	4318.05	4936.33	6699.34	5574.98	696.102	663.071	21.1637	792.171	404.042	750.015
0h-60h	cg11238820	298.781	267.326	172.521	399.317	849.751	852.319	80.2842	42.7355	39.8022	166.031	167.247	342.484
0h-60h	cg11259152	0	15.1192	16.1303	0	34.7512	0	0	26.1873	27.9386	0	60.1908	0
0h-60h	cg11351475	0	0	0	0	0	0	0	0	0	0	0	0
0h-60h	cg11391811	18.4621	0	0	0	0	0	31.9773	0	0	0	0	0
0h-60h	cg11393310	0	0	16.4487	0	0	0	0	0	28.49	0	0	0
0h-60h	cg11586360	77.6685	87.5252	145.021	158.046	245.218	333.089	28.7793	109.695	133.634	88.53	217.987	158.27
0h-60h	cg11610703	0	0	28.1365	0	35.0778	46.22	0	0	48.7339	0	30.3822	47.4731
0h-60h	cg11633770	0	0	0	0	0	15.809	0	0	0	0	0	27.382
0h-60h	cg11745838	193.939	87.3081	92.9762	102.486	235.313	158.289	136.885	80.2785	48.4844	58.4092	129.338	37.5288
0h-60h	cg11808745	216.221	67.5475	30.1986	195.985	434.334	341.709	86.4842	32.8547	26.335	143.475	128.974	78.5107
0h-60h	cg11846636	0	17.3313	0	0	0	0	0	30.0187	0	0	0	0
0h-60h	cg11924172	0	0	0	0	0	0	0	0	0	0	0	0
0h-60h	cg11969813	56.4574	0	30.1986	17.0459	52.7801	15.809	55.4174	0	26.335	29.5244	53.1098	27.382
0h-60h	cg11987802	0	0	0	0	0	15.809	0	0	0	0	0	27.382
0h-60h	cg12030118	0	0	0	0	0	16.7639	0	0	0	0	0	29.0359
0h-60h	cg12059894	0	0	30.1986	47.1424	111.163	236.829	0	0	26.335	45.2771	61.8013	58.1031
0h-60h	cg12078931	22378	13049.2	9562.92	9991.41	16323.5	17529.6	734.874	1508.93	617.925	758.089	1675.79	2632.54
0h-60h	cg12159464	0	0	0	0	0	15.809	0	0	0	0	0	27.382
0h-60h	cg12165841	0	0	28.1365	17.0459	0	0	0	0	48.7339	29.5244	0	0
0h-60h	cg12196642	0	0	0	15.0482	0	0	0	0	0	26.0643	0	0
0h-60h	cg12304116	19.5332	97.5688	48.7094	168.672	69.5024	139.11	33.8324	42.0826	48.3941	34.6342	120.382	86.4039
0h-60h	cg12474759	429.694	865.32	533.797	544.172	1168.15	572.332	187.921	71.6906	169.853	219.727	199.255	202.021
0h-60h	cg12476579	0	32.4505	0	0	0	0	0	28.2982	0	0	0	0
0h-60h	cg12548555	0	100.432	32.5791	106.908	74.2175	60.5697	0	105.627	28.2183	26.5148	37.4169	66.3089
0h-60h	cg12550490	0	0	0	0	0	0	0	0	0	0	0	0
0h-60h	cg12571098	17292.8	19095.3	13775.5	14550.9	17763.1	16811.1	614.484	913.849	1209.82	484.357	941.96	966.037
0h-60h	cg12723985	0	0	16.1303	0	0	0	0	0	27.9386	0	0	0
0h-60h	cg12753781	178.083	67.1132	121.75	157.261	142.832	175.052	154.505	80.2344	64.3744	100.803	108.675	66.3921
0h-60h	cg12757631	29882.3	47687.4	31600.3	36533.1	44690.4	33055.6	1333.17	3795.19	1656.76	5038.13	925.996	3054.77
0h-60h	cg12765567	1284.37	1095.34	853.568	637.812	1199.49	1800.71	303.174	8.99989	326.107	34.378	222.817	368.344
0h-60h	cg12968741	0	0	0	0	0	0	0	0	0	0	0	0
0h-60h	cg12991263	0	34.6626	0	32.0942	56.5153	0	0	60.0375	0	27.9554	58.8325	0
0h-60h	cg13068284	18.4621	0	16.1303	0	36.9454	0	31.9773	0	27.9386	0	32.1645	0
0h-60h	cg13188519	0	0	0	0	0	0	0	0	0	0	0	0
0h-60h	cg13235761	0	0	16.4487	30.8818	0	60.5697	0	0	28.49	27.1744	0	66.3089
0h-60h	cg13273037	691.234	362.466	310.401	99.2757	241.896	173.143	367.232	86.0302	30.4367	104.06	155.096	56.2668
0h-60h	cg13292626	0	49.7819	16.4487	45.93	70.1557	78.5407	0	52.135	28.49	4.86293	60.7645	27.7148
0h-60h	cg13430534	44306	51414.6	39643.7	40303.3	48283	48826.5	2029.32	4725.27	577.019	1834.41	3246.68	2822.26
0h-60h	cg13445984	39.6733	78.0253	56.273	34.0919	19.5699	31.3658	34.6046	93.3401	97.4678	59.0489	33.896	27.3565
0h-60h	cg13557337	0	32.4505	76.5275	15.0482	36.9454	15.809	0	28.2982	72.9068	26.0643	32.1645	27.382
0h-60h	cg13587796	0	0	16.4487	0	36.9454	31.3658	0	0	28.49	0	32.1645	27.3565
0h-60h	cg13624095	21.2112	102.644	46.6473	30.8818	39.1397	61.7768	36.7388	93.5353	3.87687	27.1744	67.792	22.4195
0h-60h	cg13739312	0	34.8798	79.5448	183.72	141.852	293.075	0	30.2085	59.3979	19.4517	105.574	129.3
0h-60h	cg13880598	0	0	0	0	0	15.809	0	0	0	0	0	27.382
0h-60h	cg13974838	0	0	14.0683	13.8359	17.7022	0	0	0	24.3669	23.9644	30.6612	0
0h-60h	cg14076183	117.806	52.2111	32.5791	155.621	36.9454	63.9388	101.056	51.9953	28.2183	105.657	32.1645	31.7868
0h-60h	cg14093252	0	15.1192	16.1303	0	0	0	0	26.1873	27.9386	0	0	0
0h-60h	cg14172482	0	0	0	0	0	0	0	0	0	0	0	0
0h-60h	cg14228830	0	0	0	0	0	0	0	0	0	0	0	0
0h-60h	cg14252237	0	0	16.1303	15.0482	34.7512	65.1458	0	0	27.9386	26.0643	60.1908	56.4906
0h-60h	cg14331765	0	0	0	0	0	0	0	0	0	0	0	0
0h-60h	cg14383403	559.25	364.895	543.956	1300.88	6670.06	11960.1	264.026	50.0706	85.2248	352.897	990.487	720.377
0h-60h	cg14391978	0	0	0	15.0482	0	0	0	0	0	26.0643	0	0
0h-60h	cg14550716	36.9242	47.7869	0	30.0965	35.4045	32.5729	63.9546	45.5524	0	52.1286	61.3224	28.2453
0h-60h	cg14575790	0	0	0	0	0	0	0	0	0	0	0	0
0h-60h	cg14652038	19.5332	17.5485	0	0	0	0	33.8324	30.3949	0	0	0	0
0h-60h	cg14857865	0	0	0	0	19.5699	0	0	0	0	0	33.896	0
0h-60h	cg14900145	347.598	2264.23	4718.48	12483.4	14132.2	11863.4	178.914	671.53	924.47	5775.22	3120.9	2758.96
0h-60h	cg14990120	0	0	0	0	0	0	0	0	0	0	0	0
0h-60h	cg15031965	0	0	0	0	0	15.809	0	0	0	0	0	27.382
0h-60h	cg15078203	0	0	0	13.8359	19.5699	0	0	0	0	23.9644	33.896	0
0h-60h	cg15144984	19.5332	0	44.2669	59.7659	17.3756	75.4239	33.8324	0	42.3556	20.3562	30.0954	67.8292
0h-60h	cg15147732	0	0	0	0	0	0	0	0	0	0	0	0
0h-60h	cg15167636	0	0	14.0683	0	39.1397	45.9678	0	0	24.3669	0	67.792	43.9656
0h-60h	cg15192103	0	0	0	15.0482	89.0722	31.3658	0	0	0	26.0643	107.518	27.3565
0h-60h	cg15238183	0	0	0	0	0	0	0	0	0	0	0	0
0h-60h	cg15252682	292.069	82.2324	14.0683	0	35.0778	15.809	209.179	78.3362	24.3669	0	30.3822	27.382
0h-60h	cg15259233	0	0	0	0	0	0	0	0	0	0	0	0
0h-60h	cg15531449	0	0	0	0	0	0	0	0	0	0	0	0
0h-60h	cg15574924	0	49.7819	16.4487	15.0482	0	14.602	0	52.135	28.49	26.0643	0	25.2913
0h-60h	cg15613077	0	165.116	28.1365	32.0942	52.7801	31.6181	0	14.1624	48.7339	27.9554	53.1098	54.7641
0h-60h	cg15634144	370.952	605.756	561.83	500.449	546.15	457.849	64.6715	330.997	86.4982	153.074	59.4499	136.833
0h-60h	cg15781627	0	0	16.1303	17.0459	0	0	0	0	27.9386	29.5244	0	0
0h-60h	cg15803972	39.0663	17.5485	0	0	0	62.9839	67.6648	30.3949	0	0	0	27.7903
0h-60h	cg15822656	19.5332	0	0	0	0	0	33.8324	0	0	0	0	0
0h-60h	cg15827169	0	0	0	0	0	0	0	0	0	0	0	0
0h-60h	cg15848159	6385.09	4298.9	3676.74	4944.61	6712.75	7002.16	635.61	61.2043	466.054	908.604	603.282	144.02
0h-60h	cg15899242	0	0	0	0	0	0	0	0	0	0	0	0
0h-60h	cg16110131	0	17.3313	0	0	17.3756	0	0	30.0187	0	0	30.0954	0
0h-60h	cg16149820	19096.7	22627.7	18721.1	17057	20873.8	17868.3	1265.65	1618.95	287.555	1254	1926.76	1787.44
0h-60h	cg16239717	0	0	0	0	0	0	0	0	0	0	0	0
0h-60h	cg16297799	0	0	16.4487	30.0965	34.7512	0	0	0	28.49	52.1286	60.1908	0
0h-60h	cg16375198	0	0	0	0	0	0	0	0	0	0	0	0
0h-60h	cg16411818	18.4621	0	32.5791	17.0459	0	32.5729	31.9773	0	28.2183	29.5244	0	28.2453
0h-60h	cg16436462	0	0	0	0	0	0	0	0	0	0	0	0
0h-60h	cg16456182	0	0	0	0	0	0	0	0	0	0	0	0
0h-60h	cg16504278	0	0	0	0	0	0	0	0	0	0	0	0
0h-60h	cg16543948	0	0	0	0	0	0	0	0	0	0	0	0
0h-60h	cg16724613	0	15.1192	0	15.0482	0	16.7639	0	26.1873	0	26.0643	0	29.0359
0h-60h	cg16755880	0	0	32.5791	0	0	0	0	0	28.2183	0	0	0
0h-60h	cg16842039	0	0	16.1303	30.0965	19.5699	91.9356	0	0	27.9386	52.1286	33.896	87.9312
0h-60h	cg16859420	21.2112	0	0	0	0	15.809	36.7388	0	0	0	0	27.382
0h-60h	cg16876710	0	0	46.3289	28.8841	35.0778	16.7639	0	0	48.5226	25.0804	30.3822	29.0359
0h-60h	cg16912114	39.0663	32.6677	93.2946	89.4353	365.158	475.118	67.6648	28.5248	7.75375	83.7566	49.4336	109.112
0h-60h	cg17041776	16502	19479.1	13980.6	16022.6	19985.1	17412.6	1652.14	2134.34	878.238	1803.49	1419.49	773.93
0h-60h	cg17159581	0	17.3313	16.4487	78.0242	37.2721	141.525	0	30.0187	28.49	32.1872	32.3999	9.7508
0h-60h	cg17189737	19.5332	0	16.4487	0	0	0	33.8324	0	28.49	0	0	0
0h-60h	cg17284119	0	0	0	0	0	0	0	0	0	0	0	0
0h-60h	cg17334836	0	67.3303	65.1581	73.6017	17.3756	30.411	0	31.9549	56.4367	44.2005	30.0954	26.3988
0h-60h	cg17383678	0	17.3313	16.4487	0	0	0	0	30.0187	28.49	0	0	0
0h-60h	cg17573807	0	0	0	0	0	0	0	0	0	0	0	0
0h-60h	cg17608044	0	0	0	0	0	0	0	0	0	0	0	0
0h-60h	cg17632590	0	17.5485	14.0683	28.8841	36.9454	14.602	0	30.3949	24.3669	25.0804	32.1645	25.2913
0h-60h	cg17654094	0	0	0	32.0942	0	0	0	0	0	27.9554	0	0
0h-60h	cg17702338	0	17.3313	0	0	0	0	0	30.0187	0	0	0	0
0h-60h	cg17730039	0	0	14.0683	13.8359	0	45.9678	0	0	24.3669	23.9644	0	43.9656
0h-60h	cg17741809	18.4621	0	0	0	0	0	31.9773	0	0	0	0	0
0h-60h	cg17789273	0	0	0	0	0	14.602	0	0	0	0	0	25.2913
0h-60h	cg17819732	0	101.993	125.874	297.834	327.233	185.33	0	91.8562	35.9376	140.942	104.564	67.2584
0h-60h	cg17861455	0	0	16.4487	47.9277	37.2721	31.3658	0	0	28.49	51.4392	32.3999	27.3565
0h-60h	cg17960012	9024.24	63123.1	80991.4	49257.4	30667.9	18703.9	412.396	5925.44	1110.75	231.599	2477.8	1744.67
0h-60h	cg18026754	19.5332	0	0	27.6717	74.5442	185.583	33.8324	0	0	47.9288	64.7999	74.1662
0h-60h	cg18066182	0	0	14.0683	76.0265	72.0233	232.505	0	0	24.3669	51.6733	28.0525	64.4584
0h-60h	cg18195352	0	0	0	0	0	0	0	0	0	0	0	0
0h-60h	cg18279094	0	0	0	0	0	0	0	0	0	0	0	0
0h-60h	cg18281910	0	0	0	0	0	14.602	0	0	0	0	0	25.2913
0h-60h	cg18312118	0	0	0	13.8359	52.1268	14.602	0	0	0	23.9644	90.2862	25.2913
0h-60h	cg18335223	0	0	0	0	0	0	0	0	0	0	0	0
0h-60h	cg18363294	0	0	0	0	0	31.3658	0	0	0	0	0	27.3565
0h-60h	cg18385689	0	17.3313	90.9142	122.742	164.27	148.434	0	30.0187	38.9669	31.5997	55.0532	181.263
0h-60h	cg18425869	0	30.2384	0	30.8818	53.1067	14.602	0	52.3745	0	27.1744	91.9836	25.2913
0h-60h	cg18488651	0	0	0	0	0	0	0	0	0	0	0	0
0h-60h	cg18512336	81186.7	80650.3	66396.9	64701.2	75210.5	74126.1	4280.48	652.468	578.49	1159.06	3359.72	2044.49
0h-60h	cg18513858	0	0	0	0	0	16.7639	0	0	0	0	0	29.0359
0h-60h	cg18741439	0	0	0	0	17.7022	0	0	0	0	0	30.6612	0
0h-60h	cg18842353	0	32.4505	91.2326	105.696	142.506	153.01	0	28.2982	39.6416	17.371	77.7923	90.1564
0h-60h	cg18962915	729.867	735.517	470.127	520.847	452.363	691.282	289.711	183.768	238.126	195.977	60.076	303.523
0h-60h	cg18986305	15467.5	15869.2	13194.9	13753.9	14724	15460	124.118	152	117.345	909.99	1059.33	434.683
0h-60h	cg19156395	0	0	0	0	0	0	0	0	0	0	0	0
0h-60h	cg19321522	0	0	48.7094	13.8359	17.3756	14.602	0	0	48.3941	23.9644	30.0954	25.2913
0h-60h	cg19361800	0	0	16.1303	0	0	16.7639	0	0	27.9386	0	0	29.0359
0h-60h	cg19645639	98.8797	330.015	250.004	485.332	686.462	715.991	35.8453	57.8429	83.0955	188.147	97.4623	141.253
0h-60h	cg19884850	4835.11	2906.65	3823.93	5185.81	7234.01	4773.23	572.482	231.462	1080.33	738.654	672.048	273.565
0h-60h	cg19932420	5208.46	2948.64	1222.97	859.262	697.433	731.882	547.639	377.566	577.175	172.862	179.791	370.7
0h-60h	cg20002209	18.4621	160.258	142.322	91.86	167.352	272.771	31.9773	109.813	56.5415	9.72585	151.039	135.842
0h-60h	cg20012601	0	0	0	0	17.3756	31.6181	0	0	0	0	30.0954	54.7641
0h-60h	cg20162923	0	0	0	0	0	0	0	0	0	0	0	0
0h-60h	cg20275066	18.4621	0	0	0	0	14.602	31.9773	0	0	0	0	25.2913
0h-60h	cg20370581	19.5332	0	95.0383	58.9805	108.969	31.6181	33.8324	0	85.4004	69.3871	52.1528	54.7641
0h-60h	cg20459687	18.4621	0	32.5791	0	52.7801	30.411	31.9773	0	28.2183	0	53.1098	26.3988
0h-60h	cg20608895	0	0	0	0	0	0	0	0	0	0	0	0
0h-60h	cg20885657	0	0	0	15.0482	0	0	0	0	0	26.0643	0	0
0h-60h	cg20968743	0	49.7819	0	17.0459	0	95.5568	0	52.135	0	29.5244	0	49.4298
0h-60h	cg20992011	0	0	0	0	0	0	0	0	0	0	0	0
0h-60h	cg20993361	0	0	16.4487	27.6717	17.3756	0	0	0	28.49	47.9288	30.0954	0
0h-60h	cg21040513	82.0956	747.99	732.289	955.902	1637.06	1004.32	98.2129	85.4083	86.2636	199.127	427.774	39.8551
0h-60h	cg21055546	0	0	0	0	0	0	0	0	0	0	0	0
0h-60h	cg21081729	0	15.1192	0	0	19.5699	15.809	0	26.1873	0	0	33.896	27.382
0h-60h	cg21144398	60.8844	262.902	263.117	156.834	327.233	545.209	63.8114	54.7645	71.1931	87.3056	104.564	270.644
0h-60h	cg21194128	19.5332	0	30.1986	0	0	14.602	33.8324	0	26.335	0	0	25.2913
0h-60h	cg21327469	58.1354	104.857	44.2669	64.1883	17.3756	78.5407	55.5906	105.294	42.3556	55.9109	30.0954	27.7148
0h-60h	cg21364560	0	64.9011	46.9657	34.0919	17.3756	0	0	56.5964	49.5181	59.0489	30.0954	0
0h-60h	cg21567502	98.2727	67.3303	90.9142	90.6477	91.9198	123.554	67.2657	31.9549	38.9669	40.9466	34.9143	44.8389
0h-60h	cg21578847	0	34.8798	14.0683	112.116	163.29	63.9388	0	30.2085	24.3669	83.6846	104.358	31.7868
0h-60h	cg21654974	0	0	0	0	0	0	0	0	0	0	0	0
0h-60h	cg21658898	0	0	0	0	17.7022	0	0	0	0	0	30.6612	0
0h-60h	cg21674813	0	0	0	0	0	0	0	0	0	0	0	0
0h-60h	cg21759797	78.7396	69.7596	93.2946	73.6017	177.257	151.55	33.5611	60.4171	7.75375	44.2005	105.456	136.917
0h-60h	cg21817212	0	0	0	0	0	0	0	0	0	0	0	0
0h-60h	cg21842905	0	15.1192	0	0	0	0	0	26.1873	0	0	0	0
0h-60h	cg21909680	0	0	0	0	0	0	0	0	0	0	0	0
0h-60h	cg22193146	0	0	32.8974	61.7636	39.1397	0	0	0	56.98	54.3488	67.792	0
0h-60h	cg22251024	0	0	0	0	0	0	0	0	0	0	0	0
0h-60h	cg22265636	993.228	1311	978.591	1395.3	1231.07	998.365	255.995	316.453	227.629	280.34	101.12	234.417
0h-60h	cg22282414	21.2112	17.5485	0	0	54.6477	29.2039	36.7388	30.3949	0	0	3.55164	50.5826
0h-60h	cg22321892	0	0	0	62.976	0	0	0	0	0	34.0831	0	0
0h-60h	cg22482700	0	15.1192	0	0	0	45.0129	0	26.1873	0	0	0	43.8557
0h-60h	cg22571544	0	0	0	0	0	0	0	0	0	0	0	0
0h-60h	cg22830694	0	17.5485	28.1365	0	37.2721	0	0	30.3949	48.7339	0	32.3999	0
0h-60h	cg23004599	0	0	0	0	0	0	0	0	0	0	0	0
0h-60h	cg23011905	0	0	0	0	37.2721	0	0	0	0	0	32.3999	0
0h-60h	cg23020213	0	0	0	0	17.3756	0	0	0	0	0	30.0954	0
0h-60h	cg23023970	0	0	0	0	0	0	0	0	0	0	0	0
0h-60h	cg23149098	0	0	32.5791	42.7199	54.6477	32.5729	0	0	28.2183	41.5606	3.55164	28.2453
0h-60h	cg23323203	55.3863	0	0	0	17.3756	49.3368	95.9319	0	0	0	30.0954	50.3189
0h-60h	cg23339693	255.895	2056.49	852.765	1118.79	909.768	761.455	120.322	379.765	144.871	146.226	66.1132	180.559
0h-60h	cg23381884	0	17.3313	0	0	39.1397	0	0	30.0187	0	0	67.792	0
0h-60h	cg23461741	0	17.5485	0	0	0	0	0	30.3949	0	0	0	0
0h-60h	cg23462338	0	0	0	0	0	32.5729	0	0	0	0	0	28.2453
0h-60h	cg23502298	1952.28	4692.22	3317.25	3562.14	4232.27	4112.58	234.86	851.734	173.96	259.983	957.368	149.12
0h-60h	cg23638049	0	0	0	0	0	15.809	0	0	0	0	0	27.382
0h-60h	cg23692577	0	0	0	0	0	0	0	0	0	0	0	0
0h-60h	cg23789053	0	0	0	13.8359	0	61.7768	0	0	0	23.9644	0	22.4195
0h-60h	cg23932104	0	0	14.0683	0	0	0	0	0	24.3669	0	0	0
0h-60h	cg23949524	0	0	0	0	0	0	0	0	0	0	0	0
0h-60h	cg24085073	9958.83	14643	12486.6	13695.8	17904.2	17643.9	578.1	685.885	223.462	476.089	1150.05	168.137
0h-60h	cg24119812	37.9953	75.5961	77.1643	32.0942	89.3989	123.554	32.9441	130.936	25.9215	27.9554	58.0752	44.8389
0h-60h	cg24154779	0	0	16.4487	0	0	0	0	0	28.49	0	0	0
0h-60h	cg24159247	0	17.5485	0	0	54.6477	93.1427	0	30.3949	0	0	3.55164	42.4867
0h-60h	cg24226687	0	17.3313	0	13.8359	0	0	0	30.0187	0	23.9644	0	0
0h-60h	cg24242856	0	0	16.1303	0	0	0	0	0	27.9386	0	0	0
0h-60h	cg24465367	133.519	34.6626	49.0278	66.186	19.5699	29.2039	120.56	60.0375	49.3492	78.8415	33.896	50.5826
0h-60h	cg24602499	224.469	544.696	323.044	504.018	464.37	382.678	191.389	158.555	157.357	55.7713	320.44	151.678
0h-60h	cg24640561	0	0	0	0	0	14.602	0	0	0	0	0	25.2913
0h-60h	cg24675730	0	0	0	0	0	0	0	0	0	0	0	0
0h-60h	cg24688946	193.332	65.3354	142.004	248.694	256.516	238.991	76.3574	57.0495	54.8269	95.5866	137.538	98.1722
0h-60h	cg24780796	0	0	0	0	0	0	0	0	0	0	0	0
0h-60h	cg24886414	0	0	0	0	0	0	0	0	0	0	0	0
0h-60h	cg25116900	0	17.5485	74.7838	93.0724	71.6966	106.79	0	30.3949	44.8891	47.6348	78.9949	63.3153
0h-60h	cg25145905	0	0	16.1303	0	0	15.809	0	0	27.9386	0	0	27.382
0h-60h	cg25254394	0	0	0	0	0	0	0	0	0	0	0	0
0h-60h	cg25255793	0	0	0	0	17.7022	0	0	0	0	0	30.6612	0
0h-60h	cg25422758	0	0	0	0	0	0	0	0	0	0	0	0
0h-60h	cg25633727	0	0	0	0	0	0	0	0	0	0	0	0
0h-60h	cg25773695	19.5332	0	0	0	0	0	33.8324	0	0	0	0	0
0h-60h	cg25813965	0	0	0	13.8359	0	14.602	0	0	0	23.9644	0	25.2913
0h-60h	cg26011136	6980.11	4684.21	2733.53	2652.1	3458.23	3854.61	485.57	183.463	371.576	115.797	330.82	216.741
0h-60h	cg26020069	0	0	0	0	19.5699	0	0	0	0	0	33.896	0
0h-60h	cg26156279	0	0	0	0	19.5699	0	0	0	0	0	33.896	0
0h-60h	cg26164712	0	17.3313	0	0	0	0	0	30.0187	0	0	0	0
0h-60h	cg26199493	0	17.5485	74.7838	93.0724	71.6966	106.79	0	30.3949	44.8891	47.6348	78.9949	63.3153
0h-60h	cg26208507	0	0	0	0	0	0	0	0	0	0	0	0
0h-60h	cg26237810	18.4621	232.012	124.13	287.418	164.27	240.45	31.9773	129.413	74.5279	30.2838	55.0532	133.223
0h-60h	cg26273742	0	35.097	16.4487	0	0	0	0	60.7897	28.49	0	0	0
0h-60h	cg26391634	0	0	0	28.8841	69.829	15.809	0	0	0	25.0804	79.52	27.382
0h-60h	cg26516995	0	0	0	13.8359	0	0	0	0	0	23.9644	0	0
0h-60h	cg26541587	104.378	884.063	1115.63	2130.83	2758.93	3715.53	133.299	231.845	342.113	486.345	514.495	489.168
0h-60h	cg26567163	0	34.8798	116.67	159.258	72.0233	141.272	0	30.2085	127.78	108.671	28.0525	82.3011
0h-60h	cg26625211	0	0	0	0	0	0	0	0	0	0	0	0
0h-60h	cg26804299	37.9953	15.1192	125.874	90.6477	87.5313	16.7639	32.9441	26.1873	35.9376	40.9466	79.8465	29.0359
0h-60h	cg26856631	113.986	443.355	244.924	379.068	400.563	563.432	98.8322	119.12	49.0918	210.273	83.09	159.371
0h-60h	cg26963795	0	0	0	0	0	0	0	0	0	0	0	0
0h-60h	cg27032787	21.2112	34.8798	137.561	93.0724	89.7255	62.9839	36.7388	30.2085	35.6776	47.6348	26.8785	27.7903
0h-60h	cg27047353	0	0	0	0	0	0	0	0	0	0	0	0
0h-60h	cg27123273	0	0	0	0	0	0	0	0	0	0	0	0
0h-60h	cg27202073	0	0	0	0	0	0	0	0	0	0	0	0
0h-60h	cg27209741	0	0	0	0	0	0	0	0	0	0	0	0
0h-60h	cg27245185	0	17.3313	0	0	19.5699	0	0	30.0187	0	0	33.896	0
0h-60h	cg27276906	0	0	0	0	0	0	0	0	0	0	0	0
0h-60h	cg27289137	19.5332	0	0	0	0	0	33.8324	0	0	0	0	0
0h-60h	cg27326481	0	15.1192	74.7838	59.7659	72.3499	456.895	0	26.1873	44.8891	20.3562	29.5108	88.4139
0h-60h	cg27342910	21.2112	269.321	254.446	255.324	215.09	271.564	36.7388	127.819	134.513	45.0587	236.985	117.404
0h-60h	cg27406433	0	0	30.1986	13.8359	19.5699	48.1297	0	0	26.335	23.9644	33.896	50.4309
0h-60h	cg27505743	18.4621	52.6454	0	45.93	148.108	265.33	31.9773	91.1846	0	4.86293	91.1477	65.4471
0h-60h	cg27590090	0	0	16.1303	15.0482	0	29.2039	0	0	27.9386	26.0643	0	50.5826
0h-60h	cg27635976	0	17.5485	72.7218	62.976	17.3756	48.382	0	30.3949	86.8032	34.0831	30.0954	47.4559
0h-60h	cg27650500	0	0	0	0	17.3756	16.7639	0	0	0	0	30.0954	29.0359
0h-60h	ch.1.173201084F	0	0	30.1986	13.8359	19.5699	0	0	0	26.335	23.9644	33.896	0
0h-60h	ch.1.48110560R	0	0	0	0	0	0	0	0	0	0	0	0
0h-60h	ch.10.1361226R	39.6733	0	14.0683	28.8841	71.6966	59.6149	34.6046	0	24.3669	25.0804	78.9949	66.5511
0h-60h	ch.11.167001F	18.4621	0	14.0683	15.0482	0	15.809	31.9773	0	24.3669	26.0643	0	27.382
0h-60h	ch.15.1497565F	99.3438	162.687	109.425	504.228	750.866	740.367	121.211	61.0256	31.7717	181.576	244.233	271.167
0h-60h	ch.15.406975R	0	0	0	0	0	0	0	0	0	0	0	0
0h-60h	ch.17.49517645R	0	0	0	0	0	0	0	0	0	0	0	0
0h-60h	ch.2.4469412F	0	34.8798	77.1643	140.215	0	63.9388	0	30.2085	25.9215	92.8145	0	31.7868
0h-60h	ch.20.46106799F	0	0	0	0	0	0	0	0	0	0	0	0
0h-60h	ch.21.228978R	0	0	0	0	0	0	0	0	0	0	0	0
0h-60h	ch.21.27853252F	0	0	30.517	27.6717	17.3756	31.3658	0	0	26.6686	47.9288	30.0954	27.3565
0h-60h	ch.21.43554353R	0	0	0	0	35.0778	32.5729	0	0	0	0	30.3822	28.2453
0h-60h	ch.22.78028F	497774	397019	453613	444449	318182	365731	10114	31335	8950.26	12397.5	9759.88	26187.9
0h-60h	ch.3.24643237R	8428.34	27180.2	46677.5	64232.1	104507	97377.9	935.042	2186.38	757.941	2246.05	818.528	4750.58
0h-60h	ch.4.134822993R	0	52.4283	0	13.8359	0	0	0	52.6468	0	23.9644	0	0
0h-60h	ch.4.3207570F	58.1354	0	30.1986	27.6717	74.2175	94.3497	55.5906	0	26.335	47.9288	37.4169	6.50053
0h-60h	ch.6.106373286R	0	15.1192	0	0	0	0	0	26.1873	0	0	0	0
0h-60h	ch.6.2322015F	0	0	0	0	0	14.602	0	0	0	0	0	25.2913
0h-60h	ch.6.2988932R	0	15.1192	30.517	45.93	0	16.7639	0	26.1873	26.6686	4.86293	0	29.0359
0h-60h	ch.6.44639052F	97.2017	49.7819	76.8459	75.5994	216.397	204.509	29.248	52.135	24.6058	66.4092	42.3922	31.091
0h-60h	ch.7.1264585R	0	0	0	0	0	0	0	0	0	0	0	0
0h-60h	ch.7.2011899F	21.2112	84.8788	89.1705	58.9805	70.1557	144.641	36.7388	34.2325	84.8114	69.3871	60.7645	92.5771
0h-60h	ch.8.1820050F	0	0	0	0	0	0	0	0	0	0	0	0
0h-60h	ch.8.52143256F	40.7443	187.523	310.401	222.234	343.721	266.033	35.3753	115.845	30.4367	137.508	70.917	66.1445
0h-60h	ch.8.54126760R	0	15.1192	95.3567	76.8118	123.589	422.664	0	26.1873	51.5651	29.0662	170.918	88.3244
0h-60h	ch.9.83519450F	0	32.6677	0	0	0	0	0	28.5248	0	0	0	0
0h-66h	cg00025439	20.781	15.9024	0	12.4386	14.0665	18.5306	21.0469	16.3887	0	21.5443	14.0446	8.97234
0h-66h	cg00075488	0	0	0	0	0	4.28097	0	0	0	0	0	7.41486
0h-66h	cg00085790	0	0	10.6614	4.14619	4.68152	4.28097	0	0	18.4661	7.18142	8.10862	7.41486
0h-66h	cg00120932	0	5.30397	0	5.17486	0	8.56194	0	9.18675	0	8.96312	0	14.8297
0h-66h	cg00121339	0	0	0	0	0	0	0	0	0	0	0	0
0h-66h	cg00161124	0	0	0	0	0	0	0	0	0	0	0	0
0h-66h	cg00168225	0	0	0	0	0	0	0	0	0	0	0	0
0h-66h	cg00232292	115.866	383.63	577.071	1101.34	1565.15	2300.82	50.1392	69.1254	56.8154	204.26	234.22	184.57
0h-66h	cg00236922	0	0	0	0	0	4.28097	0	0	0	0	0	7.41486
0h-66h	cg00253379	0	0	42.6348	62.5883	148.716	127.902	0	0	40.5018	25.5211	24.0215	21.4108
0h-66h	cg00266865	246.035	2734.37	1334.07	803.846	407.864	367.236	86.2613	511.56	34.921	60.5973	89.2967	60.1239
0h-66h	cg00276145	0	0	0	0	0	0	0	0	0	0	0	0
0h-66h	cg00282674	6.78831	4.98987	0	0	0	23.6869	11.7577	8.64271	0	0	0	21.9394
0h-66h	cg00317754	0	0	0	0	0	0	0	0	0	0	0	0
0h-66h	cg00324097	0	0	0	0	0	0	0	0	0	0	0	0
0h-66h	cg00359967	0	5.30397	4.4777	0	0	0	0	9.18675	7.7556	0	0	0
0h-66h	cg00442066	0	5.30397	5.33069	0	0	0	0	9.18675	9.23303	0	0	0
0h-66h	cg00452011	0	0	5.33069	0	0	4.28097	0	0	9.23303	0	0	7.41486
0h-66h	cg00489394	20.2943	66.7434	118.811	140.168	177.221	167.807	20.259	46.5195	20.2143	65.7615	44.0775	47.4655
0h-66h	cg00509207	6.78831	5.30397	5.33069	10.0832	9.77875	18.5306	11.7577	9.18675	9.23303	8.74149	8.49157	8.97234
0h-66h	cg00522288	0	0	0	5.17486	4.68152	0	0	0	0	8.96312	8.10862	0
0h-66h	cg00578334	0	0	0	5.17486	4.70345	0	0	0	0	8.96312	8.14661	0
0h-66h	cg00581844	0	0	0	0	0	4.28097	0	0	0	0	0	7.41486
0h-66h	cg00620234	0	10.7602	19.4678	22.2554	33.6459	50.9361	0	9.32143	17.0206	19.6708	7.44493	22.6271
0h-66h	cg00646731	96.0234	82.8076	62.445	18.8713	37.5399	36.5298	13.0897	35.4371	69.4477	22.7794	32.5107	7.97058
0h-66h	cg00666109	0	14.9696	5.33069	9.32105	0	9.62459	0	25.9281	9.23303	8.21842	0	16.6703
0h-66h	cg00729291	0	0	0	0	0	0	0	0	0	0	0	0
0h-66h	cg00807990	0	0	0	5.17486	4.70345	9.4373	0	0	0	8.96312	8.14661	8.17777
0h-66h	cg00867540	0	0	0	4.90838	0	0	0	0	0	8.50157	0	0
0h-66h	cg00954604	6.75297	0	0	8.29239	0	9.62459	11.6965	0	0	14.3628	0	16.6703
0h-66h	cg00966672	0	0	0	0	0	0	0	0	0	0	0	0
0h-66h	cg00982487	0	0	0	0	0	0	0	0	0	0	0	0
0h-66h	cg00983185	6.75297	0	9.80839	0	0	0	11.6965	0	8.59014	0	0	0
0h-66h	cg01018110	0	0	10.5124	13.4672	0	9.09327	0	0	18.2081	12.5655	0	7.91523
0h-66h	cg01055518	6.78831	0	0	4.14619	4.70345	0	11.7577	0	0	7.18142	8.14661	0
0h-66h	cg01169085	27.2729	53.0206	36.3874	32.6051	73.2205	91.2156	30.8637	20.01	37.7534	4.15716	29.2904	5.37398
0h-66h	cg01223512	7.014	5.45625	5.25621	9.81677	0	0	12.1486	9.45051	9.10403	17.0031	0	0
0h-66h	cg01246435	0	0	0	9.32105	0	0	0	0	0	8.21842	0	0
0h-66h	cg01258042	0	0	0	0	0	0	0	0	0	0	0	0
0h-66h	cg01303141	0	0	0	0	0	0	0	0	0	0	0	0
0h-66h	cg01338955	0	0	0	0	0	0	0	0	0	0	0	0
0h-66h	cg01349903	0	0	0	0	0	0	0	0	0	0	0	0
0h-66h	cg01360989	6.78831	10.4461	4.4777	4.90838	0	8.56194	11.7577	9.07362	7.7556	8.50157	0	14.8297
0h-66h	cg01429387	0	9.97974	4.4777	19.1378	5.09723	4.8123	0	17.2854	7.7556	9.06319	8.82866	8.33514
0h-66h	cg01463294	0	0	0	0	0	0	0	0	0	0	0	0
0h-66h	cg01475742	0	5.45625	0	0	4.70345	4.28097	0	9.45051	0	0	8.14661	7.41486
0h-66h	cg01581807	7.014	5.30397	0	0	0	4.625	12.1486	9.18675	0	0	0	8.01074
0h-66h	cg01588464	1211.21	1564.53	1972.95	2175.38	2217.24	2114.93	200.498	205.731	299.859	106.538	424.076	74.5608
0h-66h	cg01637090	68.4188	53.3252	114.482	89.0271	168.208	215.211	10.9736	38.885	17.5643	26.4895	50.6225	20.0545
0h-66h	cg01656087	0	0	0	0	0	0	0	0	0	0	0	0
0h-66h	cg01680303	0	5.30397	5.25621	0	4.68152	4.625	0	9.18675	9.10403	0	8.10862	8.01074
0h-66h	cg01695255	7.014	0	0	0	0	0	12.1486	0	0	0	0	0
0h-66h	cg01701630	0	0	0	0	0	0	0	0	0	0	0	0
0h-66h	cg01722003	0	0	0	0	0	0	0	0	0	0	0	0
0h-66h	cg01777332	0	0	0	0	0	0	0	0	0	0	0	0
0h-66h	cg01862457	0	0	0	0	0	4.28097	0	0	0	0	0	7.41486
0h-66h	cg01879056	13.5413	0	0	8.29239	4.70345	9.4373	11.7272	0	0	14.3628	8.14661	8.17777
0h-66h	cg01952185	0	0	0	0	0	0	0	0	0	0	0	0
0h-66h	cg01952553	13.5766	10.4461	35.4599	37.0177	111.198	206.993	23.5154	9.07362	11.0882	19.3713	23.4387	45.8593
0h-66h	cg01962601	6.78831	0	0	0	0	0	11.7577	0	0	0	0	0
0h-66h	cg02003167	0	0	0	0	0	0	0	0	0	0	0	0
0h-66h	cg02024241	0	5.45625	0	0	0	13.7183	0	9.45051	0	0	0	0.808467
0h-66h	cg02080811	0	10.9125	18.6893	65.9723	63.0699	66.8101	0	18.901	20.3078	6.62824	30.5707	46.3919
0h-66h	cg02110991	0	0	0	0	0	4.28097	0	0	0	0	0	7.41486
0h-66h	cg02124892	0	258.686	215.02	42.6883	48.1281	32.7802	0	104.975	82.0976	4.80482	7.19327	22.871
0h-66h	cg02144647	0	0	0	0	0	0	0	0	0	0	0	0
0h-66h	cg02155957	0	0	0	0	0	4.8123	0	0	0	0	0	8.33514
0h-66h	cg02177811	0	0	5.25621	0	4.70345	0	0	0	9.10403	0	8.14661	0
0h-66h	cg02217731	0	0	0	0	0	0	0	0	0	0	0	0
0h-66h	cg02239163	6.78831	9.97974	29.3507	22.7883	62.2165	18.5306	11.7577	17.2854	12.4756	19.9824	14.1531	8.97234
0h-66h	cg02271863	0	0	0	0	0	0	0	0	0	0	0	0
0h-66h	cg02317251	749495	689023	660355	578511	584922	614763	10485.4	4241.54	10996.5	3375.06	13784	27858.8
0h-66h	cg02326100	0	0	0	0	0	0	0	0	0	0	0	0
0h-66h	cg02439789	0	0	4.4777	0	4.68152	4.28097	0	0	7.7556	0	8.10862	7.41486
0h-66h	cg02444508	0	0	0	0	0	4.625	0	0	0	0	0	8.01074
0h-66h	cg02503609	0	0	0	0	0	0	0	0	0	0	0	0
0h-66h	cg02531059	6.75297	63.3145	91.6768	216.628	267.898	284.334	11.6965	17.4261	51.2437	63.3667	108.746	37.3
0h-66h	cg02534167	0	5.30397	4.4777	0	0	4.8123	0	9.18675	7.7556	0	0	8.33514
0h-66h	cg02550627	0	0	0	0	0	0	0	0	0	0	0	0
0h-66h	cg02628405	5171.31	4853.9	4267.63	3708.29	4643.47	4827.51	352.872	461.074	306.712	222.388	434.395	421.119
0h-66h	cg02632323	7.014	15.7501	29.9803	44.7456	53.641	50.2175	12.1486	0.713473	31.6524	32.5959	19.7607	29.0115
0h-66h	cg02642962	7.014	4.98987	0	0	0	14.0623	12.1486	8.64271	0	0	0	13.8788
0h-66h	cg02650754	0	0	0	5.17486	0	4.625	0	0	0	8.96312	0	8.01074
0h-66h	cg02727723	0	4.98987	0	4.14619	5.09723	0	0	8.64271	0	7.18142	8.82866	0
0h-66h	cg02804240	0	0	0	0	0	0	0	0	0	0	0	0
0h-66h	cg02828785	0	0	5.33069	4.14619	9.77875	4.625	0	0	9.23303	7.18142	8.49157	8.01074
0h-66h	cg02863987	0	37.2705	25.6515	50.9807	38.3274	64.8417	0	19.3253	10.5838	9.78383	15.5043	24.3647
0h-66h	cg02888745	0	0	0	0	4.70345	0	0	0	0	0	8.14661	0
0h-66h	cg02916435	0	0	0	0	0	4.625	0	0	0	0	0	8.01074
0h-66h	cg02937282	163.92	146.436	117.328	188.404	116.207	153.836	38.1784	30.3564	41.4401	65.9397	39.5642	86.5296
0h-66h	cg02951880	20.781	0	0	0	4.70345	0	21.0469	0	0	0	8.14661	0
0h-66h	cg03005087	0	0	0	0	0	0	0	0	0	0	0	0
0h-66h	cg03014004	6.75297	25.5776	10.5124	8.29239	10.1945	13.1869	11.6965	23.0968	18.2081	14.3628	17.6573	12.8567
0h-66h	cg03180953	7953.14	9172.74	8530.57	8200.25	8351.41	8850.87	436.002	504.935	798.99	570.953	545.125	268.751
0h-66h	cg03240117	0	5.45625	0	0	0	0	0	9.45051	0	0	0	0
0h-66h	cg03278730	122.323	64.0854	163.707	274.079	278.334	218.369	72.2789	44.6268	78.8542	74.4389	76.817	81.2106
0h-66h	cg03280966	0	5.45625	0	4.14619	0	0	0	9.45051	0	7.18142	0	0
0h-66h	cg03365252	0	0	0	0	9.38496	14.0623	0	0	0	0	8.12768	13.8788
0h-66h	cg03396765	0	0	0	4.90838	0	4.625	0	0	0	8.50157	0	8.01074
0h-66h	cg03438024	191.715	164.987	185.104	144.847	143.049	154.712	30.0325	91.6314	31.7437	50.1245	107.734	74.0553
0h-66h	cg03447846	6.78831	0	0	0	4.70345	4.625	11.7577	0	0	0	8.14661	8.01074
0h-66h	cg03463612	0	0	0	0	0	0	0	0	0	0	0	0
0h-66h	cg03497845	0	0	0	4.14619	4.70345	4.625	0	0	0	7.18142	8.14661	8.01074
0h-66h	cg03550352	27.3436	130.515	30.8332	47.8632	66.898	68.4041	11.5995	44.9728	27.9511	12.7962	19.4552	13.2574
0h-66h	cg03581822	13.767	10.6079	10.6614	4.14619	9.77875	18.156	11.929	18.3735	18.4661	7.18142	8.49157	21.3151
0h-66h	cg03588583	27.3083	16.2165	10.5869	13.2008	4.70345	13.875	11.4448	16.3709	9.16921	12.5084	8.14661	24.0322
0h-66h	cg03620269	7.014	10.7602	15.0646	13.4672	9.80068	9.4373	12.1486	9.32143	1.41733	12.5655	8.50816	8.17777
0h-66h	cg03624321	0	10.6079	10.5869	19.4043	0	4.8123	0	18.3735	9.16921	10.1493	0	8.33514
0h-66h	cg03637670	0	0	0	0	0	0	0	0	0	0	0	0
0h-66h	cg03641570	0	0	0	0	0	0	0	0	0	0	0	0
0h-66h	cg03653158	0	0	0	0	0	0	0	0	0	0	0	0
0h-66h	cg03659281	0	0	10.5869	0	5.09723	26.9052	0	0	9.16921	0	8.82866	12.0681
0h-66h	cg03702171	0	0	0	0	0	0	0	0	0	0	0	0
0h-66h	cg03706456	0	0	0	0	0	0	0	0	0	0	0	0
0h-66h	cg03727673	0	0	0	0	0	9.62459	0	0	0	0	0	16.6703
0h-66h	cg03742724	0	0	9.73391	0	0	0	0	0	8.51032	0	0	0
0h-66h	cg03762864	0	0	0	0	0	0	0	0	0	0	0	0
0h-66h	cg03771986	0	0	0	0	0	0	0	0	0	0	0	0
0h-66h	cg03781098	0	5.30397	0	0	0	13.3742	0	9.18675	0	0	0	12.8758
0h-66h	cg03800281	0	0	0	0	0	0	0	0	0	0	0	0
0h-66h	cg03823686	4583.66	3036.23	2500.07	2711.02	2639.41	2832.22	248.629	182.553	143.348	543.321	70.8003	368.855
0h-66h	cg03877058	0	0	0	0	0	0	0	0	0	0	0	0
0h-66h	cg03904368	0	0	0	0	0	0	0	0	0	0	0	0
0h-66h	cg03909486	7.014	115.098	238.411	219.447	242.697	131.809	12.1486	55.501	74.1971	37.8631	56.3401	46.9682
0h-66h	cg03995533	27.5693	90.2816	18.7638	22.7883	14.8979	9.09327	12.5702	49.4316	20.2921	19.9824	15.3069	7.91523
0h-66h	cg04012535	0	5.30397	5.25621	0	0	0	0	9.18675	9.10403	0	0	0
0h-66h	cg04058149	0	5.45625	9.80839	13.4672	18.7699	23.8742	0	9.45051	8.59014	12.5655	16.2554	30.1444
0h-66h	cg04065352	7.014	0	5.25621	0	0	0	12.1486	0	9.10403	0	0	0
0h-66h	cg04086018	0	0	0	9.32105	0	4.625	0	0	0	8.21842	0	8.01074
0h-66h	cg04106862	0	0	0	0	0	0	0	0	0	0	0	0
0h-66h	cg04163916	0	4.98987	8.9554	9.32105	28.9205	17.4679	0	8.64271	15.5112	8.21842	28.126	19.514
0h-66h	cg04218566	0	0	9.80839	4.14619	4.70345	4.8123	0	0	8.59014	7.18142	8.14661	8.33514
0h-66h	cg04223044	0	0	0	0	0	0	0	0	0	0	0	0
0h-66h	cg04249873	0	0	0	0	0	0	0	0	0	0	0	0
0h-66h	cg04252942	0	9.97974	4.4777	19.1378	5.09723	4.8123	0	17.2854	7.7556	9.06319	8.82866	8.33514
0h-66h	cg04272694	7.014	126.163	102.68	150.587	176.783	145.588	12.1486	28.9583	45.5885	4.15825	67.8559	30.2299
0h-66h	cg04273306	0	0	0	0	5.09723	0	0	0	0	0	8.82866	0
0h-66h	cg04277784	14.028	5.30397	0	0	14.5041	0	24.2972	9.18675	0	0	14.1268	0
0h-66h	cg04295786	0	0	0	0	0	0	0	0	0	0	0	0
0h-66h	cg04316106	0	0	0	0	0	0	0	0	0	0	0	0
0h-66h	cg04320635	41.3363	15.9119	0	18.1092	14.876	22.6242	21.3923	27.5602	0	15.8488	15.3086	7.16518
0h-66h	cg04328472	6.78831	0	0	4.90838	9.80068	0	11.7577	0	0	8.50157	8.50816	0
0h-66h	cg04352088	0	0	0	0	0	4.28097	0	0	0	0	0	7.41486
0h-66h	cg04424885	34.0966	10.9125	15.0646	10.0832	0	18.8746	11.3061	18.901	1.41733	8.74149	0	16.3555
0h-66h	cg04459939	0	0	5.25621	0	0	13.531	0	0	9.10403	0	0	13.8878
0h-66h	cg04497520	40.5532	41.1754	10.5869	21.7596	33.6898	91.4334	53.58	35.7087	9.16921	25.4564	21.3684	45.2268
0h-66h	cg04562404	0	0	0	0	0	0	0	0	0	0	0	0
0h-66h	cg04588745	1282.15	1131.36	1239.62	1191.98	1456.66	1518.63	92.595	35.4891	116.642	68.1116	196.277	162.788
0h-66h	cg04595658	0	0	5.25621	0	0	0	0	0	9.10403	0	0	0
0h-66h	cg04610274	0	0	0	0	0	0	0	0	0	0	0	0
0h-66h	cg04625873	0	4.98987	15.0646	13.4672	14.876	18.1865	0	8.64271	1.41733	12.5655	15.3086	15.8305
0h-66h	cg04651370	0	0	0	0	0	0	0	0	0	0	0	0
0h-66h	cg04681731	0	0	4.4777	24.0462	19.1637	67.716	0	0	7.7556	17.5006	7.75215	19.2451
0h-66h	cg04696980	20.781	5.30397	0	5.17486	0	4.625	21.0469	9.18675	0	8.96312	0	8.01074
0h-66h	cg04705080	0	0	5.33069	0	0	0	0	0	9.23303	0	0	0
0h-66h	cg04719926	27.5693	15.436	4.4777	10.3497	28.1768	13.7183	12.5702	14.9914	7.7556	17.9262	28.2208	0.808467
0h-66h	cg04761012	0	10.4461	15.9176	9.05458	4.70345	0	0	9.07362	15.9926	7.9244	8.14661	0
0h-66h	cg04811682	0	0	0	0	0	0	0	0	0	0	0	0
0h-66h	cg04845520	0	0	4.4777	9.05458	5.09723	0	0	0	7.7556	7.9244	8.82866	0
0h-66h	cg04854372	7.014	0	4.4777	19.4043	24.2609	40.6235	12.1486	0	7.7556	10.1493	8.8787	11.2823
0h-66h	cg04856872	0	0	0	0	0	0	0	0	0	0	0	0
0h-66h	cg04903159	0	10.7602	20.3208	33.6337	18.748	50.7794	0	9.32143	9.79765	11.4373	21.4463	18.6018
0h-66h	cg04904323	7.014	115.098	239.189	219.447	247.379	131.809	12.1486	55.501	79.3555	37.8631	54.6568	46.9682
0h-66h	cg04944545	0	0	0	0	0	0	0	0	0	0	0	0
0h-66h	cg05037877	0	0	0	0	0	0	0	0	0	0	0	0
0h-66h	cg05083647	0	0	0	0	0	0	0	0	0	0	0	0
0h-66h	cg05115450	0	4.98987	4.4777	4.90838	9.80068	0	0	8.64271	7.7556	8.50157	8.50816	0
0h-66h	cg05116938	13.767	0	0	14.2294	4.68152	0	11.929	0	0	1.60161	8.10862	0
0h-66h	cg05126055	6.75297	4.98987	0	0	10.1945	0	11.6965	8.64271	0	0	17.6573	0
0h-66h	cg05145731	0	0	0	0	0	0	0	0	0	0	0	0
0h-66h	cg05194248	0	0	0	0	0	0	0	0	0	0	0	0
0h-66h	cg05215063	376.071	237.508	513.411	1899.95	3301.46	6143.46	56.5386	69.1801	9.75427	305.092	457.091	285.51
0h-66h	cg05218995	0	5.45625	0	0	0	0	0	9.45051	0	0	0	0
0h-66h	cg05253267	150.64	100.128	69.9178	118.477	54.0129	168.025	10.1795	64.9281	23.4393	25.3368	38.8652	21.5433
0h-66h	cg05283119	0	0	0	0	0	0	0	0	0	0	0	0
0h-66h	cg05293319	0	0	9.73391	13.2008	28.5487	13.7183	0	0	8.51032	12.5084	13.424	0.808467
0h-66h	cg05374238	40.5885	182.612	212.898	191.516	181.53	236.803	40.518	31.953	25.8679	75.8194	53.0351	25.4853
0h-66h	cg05387146	0	0	10.6614	10.0832	0	13.531	0	0	18.4661	8.74149	0	13.8878
0h-66h	cg05392244	0	0	0	4.90838	0	8.90597	0	0	0	8.50157	0	7.73004
0h-66h	cg05392657	68.1578	306.583	324.895	348.243	595.783	902.627	30.2305	84.162	67.6644	77.2206	93.3932	141.573
0h-66h	cg05414163	0	0	4.4777	0	0	0	0	0	7.7556	0	0	0
0h-66h	cg05422208	0	0	0	0	5.09723	8.56194	0	0	0	0	8.82866	14.8297
0h-66h	cg05495011	0	5.45625	5.33069	0	0	0	0	9.45051	9.23303	0	0	0
0h-66h	cg05554722	0	0	0	0	5.09723	0	0	0	0	0	8.82866	0
0h-66h	cg05573646	0	0	0	0	0	0	0	0	0	0	0	0
0h-66h	cg05619116	61.6305	10.2938	46.7508	56.422	63.0041	82.3096	20.1945	8.92717	32.7223	24.5993	18.1728	4.85081
0h-66h	cg05621843	0	0	5.33069	4.90838	5.09723	18.8746	0	0	9.23303	8.50157	8.82866	16.3555
0h-66h	cg05657067	13.8023	0	0	0	0	4.8123	11.9579	0	0	0	0	8.33514
0h-66h	cg05696034	0	5.30397	4.4777	38.2756	9.4069	9.4373	0	9.18675	7.7556	18.1264	16.2932	8.17777
0h-66h	cg05799997	40.9202	16.0642	10.5869	38.0464	14.876	27.7806	35.1105	15.9141	9.16921	23.695	15.3086	14.4222
0h-66h	cg05861291	14.028	20.8922	17.9108	27.4302	34.0178	27.0925	24.2972	18.1472	31.0224	11.0351	29.9073	12.423
0h-66h	cg05874233	6.78831	0	0	0	9.77875	4.28097	11.7577	0	0	0	8.49157	7.41486
0h-66h	cg05876737	0	0	0	0	0	0	0	0	0	0	0	0
0h-66h	cg05919078	0	0	0	0	0	0	0	0	0	0	0	0
0h-66h	cg05954280	0	0	0	0	0	0	0	0	0	0	0	0
0h-66h	cg05955436	0	0	0	0	0	0	0	0	0	0	0	0
0h-66h	cg05966765	27.0826	4.98987	20.3208	4.14619	5.09723	0	23.4544	8.64271	9.79765	7.18142	8.82866	0
0h-66h	cg05970317	0	0	0	0	0	0	0	0	0	0	0	0
0h-66h	cg05990735	0	0	0	0	0	0	0	0	0	0	0	0
0h-66h	cg06053534	0	0	5.33069	0	0	0	0	0	9.23303	0	0	0
0h-66h	cg06073499	0	0	0	0	0	0	0	0	0	0	0	0
0h-66h	cg06092069	6.75297	0	10.5869	10.3497	0	9.09327	11.6965	0	9.16921	17.9262	0	7.91523
0h-66h	cg06153623	34.0966	5.45625	20.3208	13.963	14.8979	12.8429	11.3061	9.45051	9.79765	14.7842	15.3069	22.2446
0h-66h	cg06157435	27.3436	15.7501	73.5426	81.4597	164.839	184.683	11.5995	0.713473	35.9918	44.6537	36.4033	80.4829
0h-66h	cg06169135	0	0	0	0	4.70345	0	0	0	0	0	8.14661	0
0h-66h	cg06187301	6.78831	10.4461	21.3228	68.0297	42.6152	42.0607	11.7577	9.07362	36.9321	28.3334	27.4666	39.0399
0h-66h	cg06197201	0	5.45625	10.6614	0	10.1945	8.90597	0	9.45051	18.4661	0	17.6573	7.73004
0h-66h	cg06202136	0	0	0	0	0	0	0	0	0	0	0	0
0h-66h	cg06213287	0	0	5.25621	0	23.4514	4.28097	0	0	9.10403	0	21.4679	7.41486
0h-66h	cg06299093	0	0	0	0	0	0	0	0	0	0	0	0
0h-66h	cg06303288	0	10.9125	79.0967	63.3877	0	9.25001	0	18.901	27.5483	39.367	0	16.0215
0h-66h	cg06333834	2269.27	1844.49	1517.42	2048.83	2590.39	2960.64	361.686	38.3343	175.953	126.236	353.097	207.054
0h-66h	cg06345712	41.3363	126.153	90.1642	48.3961	71.1638	81.4343	21.3923	18.8022	47.6957	40.3682	40.8899	18.5075
0h-66h	cg06461649	0	0	0	0	0	0	0	0	0	0	0	0
0h-66h	cg06476053	14.028	0	0	0	0	0	24.2972	0	0	0	0	0
0h-66h	cg06520258	6.75297	0	4.4777	5.17486	5.09723	4.8123	11.6965	0	7.7556	8.96312	8.82866	8.33514
0h-66h	cg06532574	0	0	5.33069	4.90838	0	4.625	0	0	9.23303	8.50157	0	8.01074
0h-66h	cg06532789	0	0	30.1292	13.963	14.0884	18.1865	0	0	2.83467	14.7842	14.1104	15.8305
0h-66h	cg06540116	6.75297	0	0	4.90838	4.70345	22.4675	11.6965	0	0	8.50157	8.14661	20.0473
0h-66h	cg06635832	0	0	0	0	0	0	0	0	0	0	0	0
0h-66h	cg06666194	0	0	5.25621	0	0	0	0	0	9.10403	0	0	0
0h-66h	cg06699146	0	10.2938	0	0	0	0	0	8.92717	0	0	0	0
0h-66h	cg06713259	0	0	0	4.90838	0	0	0	0	0	8.50157	0	0
0h-66h	cg06733468	0	0	4.4777	0	0	0	0	0	7.7556	0	0	0
0h-66h	cg06755671	0	15.2837	5.25621	13.4672	4.68152	4.28097	0	14.9795	9.10403	12.5655	8.10862	7.41486
0h-66h	cg06763641	0	4.98987	0	0	0	0	0	8.64271	0	0	0	0
0h-66h	cg06794857	0	0	0	0	0	0	0	0	0	0	0	0
0h-66h	cg06804083	6.78831	0	14.9901	13.2008	33.2083	18.5306	11.7577	0	15.8262	12.5084	32.0609	8.97234
0h-66h	cg06806041	0	0	0	0	0	0	0	0	0	0	0	0
0h-66h	cg06904086	0	0	0	0	0	4.625	0	0	0	0	0	8.01074
0h-66h	cg06969055	7.014	0	0	0	0	0	12.1486	0	0	0	0	0
0h-66h	cg06993467	0	0	0	0	0	0	0	0	0	0	0	0
0h-66h	cg07159397	218.762	42.5745	128.962	92.1074	95.8624	87.0914	56.255	24.9877	68.9745	39.5418	18.125	32.9634
0h-66h	cg07186199	0	0	0	0	0	0	0	0	0	0	0	0
0h-66h	cg07243892	41.3363	136.447	95.4204	48.3961	95.031	104.246	21.3923	10.122	56.3369	40.3682	47.3961	22.7575
0h-66h	cg07262620	1465.22	1211.97	649.023	617.259	524.619	727.943	141.478	58.931	126.307	180.281	124.726	81.9904
0h-66h	cg07428136	0	0	0	0	0	4.28097	0	0	0	0	0	7.41486
0h-66h	cg07494431	0	0	0	0	0	8.56194	0	0	0	0	0	14.8297
0h-66h	cg07499899	0	0	0	0	5.09723	4.625	0	0	0	0	8.82866	8.01074
0h-66h	cg07538199	0	0	0	0	0	0	0	0	0	0	0	0
0h-66h	cg07548283	0	0	5.25621	0	0	4.8123	0	0	9.10403	0	0	8.33514
0h-66h	cg07551857	0	0	5.25621	0	0	0	0	0	9.10403	0	0	0
0h-66h	cg07661965	34.3576	0	0	14.7252	0	4.28097	12.2286	0	0	25.5047	0	7.41486
0h-66h	cg07843309	0	0	0	0	0	4.8123	0	0	0	0	0	8.33514
0h-66h	cg07881483	7.014	0	0	9.05458	10.1945	22.6242	12.1486	0	0	7.9244	17.6573	7.16518
0h-66h	cg07910680	0	0	0	0	0	4.8123	0	0	0	0	0	8.33514
0h-66h	cg07938459	0	0	0	0	0	0	0	0	0	0	0	0
0h-66h	cg08036487	7.014	0	0	0	0	0	12.1486	0	0	0	0	0
0h-66h	cg08145798	0	0	0	0	4.68152	0	0	0	0	0	8.10862	0
0h-66h	cg08154524	27.0826	9.97974	28.4977	49.1898	116.186	227.366	23.4544	17.2854	21.8542	32.815	52.4226	31.4609
0h-66h	cg08197287	0	0	0	0	0	0	0	0	0	0	0	0
0h-66h	cg08200835	0	5.30397	0	4.14619	5.09723	4.625	0	9.18675	0	7.18142	8.82866	8.01074
0h-66h	cg08241939	0	0	0	0	0	0	0	0	0	0	0	0
0h-66h	cg08259514	0	0	0	0	0	0	0	0	0	0	0	0
0h-66h	cg08315530	0	0	4.4777	0	0	4.8123	0	0	7.7556	0	0	8.33514
0h-66h	cg08401618	6.75297	0	0	4.90838	0	0	11.6965	0	0	8.50157	0	0
0h-66h	cg08401628	0	0	0	0	0	0	0	0	0	0	0	0
0h-66h	cg08448026	0	0	0	0	4.68152	8.56194	0	0	0	0	8.10862	14.8297
0h-66h	cg08476631	14.028	57.3918	70.7708	101.626	147.863	100.122	24.2972	23.5099	21.2718	56.5896	52.8218	12.399
0h-66h	cg08491843	0	0	0	0	0	0	0	0	0	0	0	0
0h-66h	cg08496735	0	0	0	0	0	0	0	0	0	0	0	0
0h-66h	cg08511886	0	0	0	0	0	4.625	0	0	0	0	0	8.01074
0h-66h	cg08542002	0	5.30397	14.2116	10.0832	23.8891	110.247	0	9.18675	13.5006	8.74149	15.9834	38.6127
0h-66h	cg08564172	0	0	0	4.14619	14.4822	4.625	0	0	0	7.18142	0.701816	8.01074
0h-66h	cg08573199	0	5.30397	0	0	0	9.62459	0	9.18675	0	0	0	16.6703
0h-66h	cg08573409	41.3363	136.447	95.4204	48.3961	95.031	104.246	21.3923	10.122	56.3369	40.3682	47.3961	22.7575
0h-66h	cg08591265	0	0	4.4777	4.14619	23.4295	4.8123	0	0	7.7556	7.18142	29.2256	8.33514
0h-66h	cg08609318	13.8023	15.2837	0	9.05458	5.09723	4.28097	11.9579	14.9795	0	7.9244	8.82866	7.41486
0h-66h	cg08625794	0	20.9018	14.2116	5.17486	5.09723	40.6235	0	24.4145	13.5006	8.96312	8.82866	11.2823
0h-66h	cg08696062	0	26.358	28.4232	19.6708	63.0041	94.2163	0	18.5268	27.0012	24.1144	18.1728	74.4148
0h-66h	cg08697985	10163.3	7980.7	7923.92	7909.61	8044.57	7529.16	252.14	388.896	588.296	389.31	176.76	412.253
0h-66h	cg08717672	0	0	0	0	0	0	0	0	0	0	0	0
0h-66h	cg08739399	9800.67	6366.69	4235.41	4056.42	3858.37	4854.79	177.25	243.507	99.1039	376.532	239.237	444.604
0h-66h	cg08766335	0	0	0	0	0	0	0	0	0	0	0	0
0h-66h	cg08805158	13.8023	32.1188	4.4777	13.2008	38.3494	45.0917	11.9579	28.8911	7.7556	12.5084	6.72625	18.2974
0h-66h	cg08817720	0	0	0	0	9.80068	0	0	0	0	0	8.50816	0
0h-66h	cg08850922	0	0	0	0	0	0	0	0	0	0	0	0
0h-66h	cg08895590	0	5.30397	5.25621	9.05458	5.09723	0	0	9.18675	9.10403	7.9244	8.82866	0
0h-66h	cg08975360	0	0	0	0	4.68152	0	0	0	0	0	8.10862	0
0h-66h	cg09031776	6.78831	0	14.9901	13.2008	33.2083	18.5306	11.7577	0	15.8262	12.5084	32.0609	8.97234
0h-66h	cg09044138	0	4.98987	0	0	0	0	0	8.64271	0	0	0	0
0h-66h	cg09054518	0	0	5.25621	0	4.68152	9.62459	0	0	9.10403	0	8.10862	16.6703
0h-66h	cg09097524	0	0	0	0	0	0	0	0	0	0	0	0
0h-66h	cg09144744	0	0	0	0	0	0	0	0	0	0	0	0
0h-66h	cg09180564	0	0	0	0	0	0	0	0	0	0	0	0
0h-66h	cg09212118	0	0	0	0	0	0	0	0	0	0	0	0
0h-66h	cg09327847	13.8023	4.98987	0	4.14619	4.68152	21.9362	11.9579	8.64271	0	7.18142	8.10862	26.4942
0h-66h	cg09345868	0	0	0	0	0	0	0	0	0	0	0	0
0h-66h	cg09380000	0	0	0	9.32105	0	9.4373	0	0	0	8.21842	0	8.17777
0h-66h	cg09415792	20.8163	10.2938	0	18.3756	9.38496	0	21.0456	8.92717	0	5.64467	8.12768	0
0h-66h	cg09425247	6.75297	14.9696	5.33069	14.2294	19.9732	4.8123	11.6965	25.9281	9.23303	1.60161	23.5052	8.33514
0h-66h	cg09439867	0	5.45625	0	5.17486	5.09723	0	0	9.45051	0	8.96312	8.82866	0
0h-66h	cg09568092	6.75297	0	5.33069	4.90838	4.68152	17.9992	11.6965	0	9.23303	8.50157	8.10862	6.66269
0h-66h	cg09574009	2079.2	1522.18	1393.63	1536.07	1775.49	1620.28	341.26	158.189	20.4041	312.233	79.3919	198.346
0h-66h	cg09592121	103.037	84.0544	55.7807	123.188	225.743	248.087	22.6326	10.4879	13.4147	48.4836	47.764	100.671
0h-66h	cg09623010	0	4.98987	5.25621	0	9.36303	0	0	8.64271	9.10403	0	16.2172	0
0h-66h	cg09638421	0	0	0	0	0	0	0	0	0	0	0	0
0h-66h	cg09688014	6.75297	0	0	0	0	0	11.6965	0	0	0	0	0
0h-66h	cg09739024	0	0	0	5.17486	0	0	0	0	0	8.96312	0	0
0h-66h	cg09743847	0	0	0	0	0	0	0	0	0	0	0	0
0h-66h	cg09754197	0	0	0	0	0	0	0	0	0	0	0	0
0h-66h	cg09790325	27.3083	27.129	46.9743	48.8918	65.6728	96.5898	11.4448	34.1484	43.3715	26.6873	58.5357	44.8105
0h-66h	cg09791440	0	0	8.9554	0	9.38496	13.531	0	0	15.5112	0	8.12768	13.8878
0h-66h	cg09827740	0	0	0	0	0	4.625	0	0	0	0	0	8.01074
0h-66h	cg09975852	68.3481	26.9767	30.0547	31.5764	62.5664	45.9671	50.796	24.9094	15.8986	17.2136	35.0665	10.319
0h-66h	cg09985845	75.3975	21.2063	9.73391	62.0554	115.398	99.5902	31.2204	9.99739	8.51032	48.3789	35.6561	23.8446
0h-66h	cg10015297	0	0	0	0	0	0	0	0	0	0	0	0
0h-66h	cg10212432	0	0	0	0	5.09723	0	0	0	0	0	8.82866	0
0h-66h	cg10276869	20.5553	21.5204	19.4678	18.3756	18.7699	31.3429	0.42483	18.6428	17.0206	5.64467	16.2554	28.4392
0h-66h	cg10291238	0	0	0	0	0	0	0	0	0	0	0	0
0h-66h	cg10369790	6.78831	0	0	4.90838	0	0	11.7577	0	0	8.50157	0	0
0h-66h	cg10395101	0	5.30397	0	0	0	0	0	9.18675	0	0	0	0
0h-66h	cg10500283	0	0	0	5.17486	0	8.90597	0	0	0	8.96312	0	7.73004
0h-66h	cg10574006	6.75297	0	0	5.17486	0	4.625	11.6965	0	0	8.96312	0	8.01074
0h-66h	cg10587082	45949.5	35664.5	29048.8	25615.3	24940	31423.9	2425.69	500.664	1485.05	1523.07	1629.83	1575.28
0h-66h	cg10603156	0	0	0	0	0	0	0	0	0	0	0	0
0h-66h	cg10605269	0	0	5.33069	0	0	0	0	0	9.23303	0	0	0
0h-66h	cg10651981	0	0	0	0	0	0	0	0	0	0	0	0
0h-66h	cg10671950	0	0	0	0	0	0	0	0	0	0	0	0
0h-66h	cg10736139	0	0	29.2017	32.3386	118.964	87.2787	0	0	25.531	14.9599	54.4609	23.3997
0h-66h	cg10766285	6.78831	5.30397	10.5124	22.5218	76.6987	87.4965	11.7577	9.18675	18.2081	12.8181	13.4525	38.2983
0h-66h	cg10828910	0	0	0	0	0	0	0	0	0	0	0	0
0h-66h	cg10885779	20.2943	0	9.73391	5.17486	14.0884	4.625	20.259	0	8.51032	8.96312	14.1104	8.01074
0h-66h	cg10921802	0	0	0	0	0	0	0	0	0	0	0	0
0h-66h	cg10955383	0	0	0	4.14619	5.09723	0	0	0	0	7.18142	8.82866	0
0h-66h	cg11009695	0	5.30397	4.4777	10.0832	0	4.8123	0	9.18675	7.7556	8.74149	0	8.33514
0h-66h	cg11010294	0	0	0	0	0	4.625	0	0	0	0	0	8.01074
0h-66h	cg11024426	0	0	9.73391	14.9916	29.3582	68.7786	0	0	8.51032	14.7324	15.9203	16.0548
0h-66h	cg11058691	0	0	0	0	0	0	0	0	0	0	0	0
0h-66h	cg11093223	7779.9	4109.79	3086.52	3100.87	4325.01	5094.03	211.241	376.185	207.707	355.004	385.385	702.047
0h-66h	cg11139090	0	0	0	0	0	4.625	0	0	0	0	0	8.01074
0h-66h	cg11218619	0	0	0	0	0	0	0	0	0	0	0	0
0h-66h	cg11238820	6.75297	0	0	5.17486	4.68152	4.28097	11.6965	0	0	8.96312	8.10862	7.41486
0h-66h	cg11259152	0	0	8.9554	5.17486	0	0	0	0	15.5112	8.96312	0	0
0h-66h	cg11296005	34.1673	4.98987	15.9176	13.2008	14.4603	13.531	42.2863	8.64271	15.9926	12.5084	14.063	13.8878
0h-66h	cg11320406	0	0	0	0	0	0	0	0	0	0	0	0
0h-66h	cg11340497	68.1931	26.1962	24.7985	28.1924	23.8452	13.875	22.6122	9.0157	7.97621	14.6103	15.8492	24.0322
0h-66h	cg11351475	0	0	0	0	0	0	0	0	0	0	0	0
0h-66h	cg11391811	0	0	5.25621	15.5246	23.4734	4.28097	0	0	9.10403	26.8894	21.5397	7.41486
0h-66h	cg11403563	0	0	0	0	0	0	0	0	0	0	0	0
0h-66h	cg11525409	7.014	0	4.4777	14.4959	23.4953	26.7485	12.1486	0	7.7556	15.6265	29.3836	25.7517
0h-66h	cg11546251	0	5.30397	0	0	0	4.625	0	9.18675	0	0	0	8.01074
0h-66h	cg11583160	6.78831	31.0338	15.8431	52.0094	18.7261	40.4667	11.7577	14.2864	15.7692	9.17175	32.4345	25.29
0h-66h	cg11586360	150.534	272.894	172.033	169.922	309.289	166.056	70.7498	20.244	53.6016	72.3821	48.9321	56.4706
0h-66h	cg11653000	0	0	0	0	4.68152	0	0	0	0	0	8.10862	0
0h-66h	cg11745838	0	0	0	0	0	9.09327	0	0	0	0	0	7.91523
0h-66h	cg11807844	0	0	0	0	0	0	0	0	0	0	0	0
0h-66h	cg11808745	0	0	0	0	0	0	0	0	0	0	0	0
0h-66h	cg11846636	0	0	0	0	0	0	0	0	0	0	0	0
0h-66h	cg11924172	0	0	0	0	0	0	0	0	0	0	0	0
0h-66h	cg11950754	0	0	0	0	0	0	0	0	0	0	0	0
0h-66h	cg11969813	7.014	0	4.4777	5.17486	14.4822	0	12.1486	0	7.7556	8.96312	0.701816	0
0h-66h	cg11970204	0	10.2938	0	0	0	0	0	8.92717	0	0	0	0
0h-66h	cg11987802	0	0	0	0	0	0	0	0	0	0	0	0
0h-66h	cg11997960	0	0	0	0	0	0	0	0	0	0	0	0
0h-66h	cg12030118	0	4.98987	15.9921	0	4.70345	4.28097	0	8.64271	27.6991	0	8.14661	7.41486
0h-66h	cg12059894	0	0	0	0	0	0	0	0	0	0	0	0
0h-66h	cg12078931	0	0	5.25621	0	0	0	0	0	9.10403	0	0	0
0h-66h	cg12111272	61.5108	20.9018	39.1591	49.3875	37.9775	50.7794	53.6705	24.4145	20.4602	32.5137	28.9267	18.6018
0h-66h	cg12159464	0	0	0	0	0	0	0	0	0	0	0	0
0h-66h	cg12165841	450.424	345.722	275.309	197.917	317.886	523.542	126.769	12.6765	105.335	19.8847	58.0132	105.143
0h-66h	cg12167548	0	0	0	0	0	0	0	0	0	0	0	0
0h-66h	cg12196642	0	0	0	4.14619	0	0	0	0	0	7.18142	0	0
0h-66h	cg12224508	0	10.6079	0	10.0832	14.876	0	0	18.3735	0	8.74149	15.3086	0
0h-66h	cg12243453	6.75297	0	5.25621	0	9.77875	0	11.6965	0	9.10403	0	8.49157	0
0h-66h	cg12243499	0	0	0	0	0	0	0	0	0	0	0	0
0h-66h	cg12304116	0	0	0	5.17486	0	4.625	0	0	0	8.96312	0	8.01074
0h-66h	cg12329911	32686.7	32150.4	26517	26477.2	26986.3	26469.8	469.956	1017.42	2226.52	2333.87	433.885	880.837
0h-66h	cg12350157	0	0	0	0	0	0	0	0	0	0	0	0
0h-66h	cg12476579	0	0	5.33069	9.32105	0	17.6552	0	0	9.23303	8.21842	0	19.4649
0h-66h	cg12548555	0	0	0	0	0	0	0	0	0	0	0	0
0h-66h	cg12550490	0	0	0	0	0	0	0	0	0	0	0	0
0h-66h	cg12571098	0	0	0	0	0	4.625	0	0	0	0	0	8.01074
0h-66h	cg12573892	0	0	0	0	0	0	0	0	0	0	0	0
0h-66h	cg12579921	0	0	0	0	0	0	0	0	0	0	0	0
0h-66h	cg12619810	0	0	0	0	5.09723	0	0	0	0	0	8.82866	0
0h-66h	cg12629909	0	0	0	0	0	0	0	0	0	0	0	0
0h-66h	cg12636421	0	0	0	0	0	13.3742	0	0	0	0	0	12.8758
0h-66h	cg12656221	244.836	114.622	100.196	30.5477	63.8136	50.4048	139.855	28.6288	10.1786	31.111	39.9614	16.6018
0h-66h	cg12723985	0	15.5978	5.33069	14.2294	18.7699	22.8115	0	15.9212	9.23303	1.60161	16.2554	7.9017
0h-66h	cg12730047	15419	16195.7	12795.7	12477.2	12797	14199	1052.65	980.756	317.505	545.796	699.6	657.155
0h-66h	cg12751400	13.767	25.4157	17.9108	10.3497	5.09723	9.09327	11.929	30.9474	31.0224	17.9262	8.82866	7.91523
0h-66h	cg12753781	0	0	0	0	4.70345	4.625	0	0	0	0	8.14661	8.01074
0h-66h	cg12757631	0	10.2938	24.724	4.90838	9.77875	4.625	0	8.92717	23.7256	8.50157	8.49157	8.01074
0h-66h	cg12765567	0	0	5.33069	0	9.77875	9.09327	0	0	9.23303	0	8.49157	7.91523
0h-66h	cg12814614	0	0	4.4777	0	0	4.625	0	0	7.7556	0	0	8.01074
0h-66h	cg12905710	7395.31	9290.65	7683.24	8857.7	9077.27	9706.12	675.776	458.008	1070.7	709.026	371.89	301.866
0h-66h	cg12914982	0	4.98987	5.33069	14.2294	14.876	4.28097	0	8.64271	9.23303	1.60161	15.3086	7.41486
0h-66h	cg12940181	0	0	0	0	0	0	0	0	0	0	0	0
0h-66h	cg12968741	0	0	19.5423	9.05458	0	28.1552	0	0	6.34366	7.9244	0	25.633
0h-66h	cg12991263	0	10.7602	25.726	56.9178	37.9117	85.3712	0	9.32143	19.3046	6.40642	28.7192	38.211
0h-66h	cg13054503	6.78831	0	0	0	0	0	11.7577	0	0	0	0	0
0h-66h	cg13068284	6.75297	0	14.9901	4.14619	0	40.4667	11.6965	0	15.8262	7.18142	0	25.29
0h-66h	cg13117340	0	0	0	0	0	4.625	0	0	0	0	0	8.01074
0h-66h	cg13120180	54.4262	10.6079	14.9901	38.2756	37.5179	40.0922	30.7054	18.3735	15.8262	18.1264	35.3579	24.9242
0h-66h	cg13130043	13.767	10.6079	4.4777	14.2294	14.4822	0	11.929	18.3735	7.7556	1.60161	0.701816	0
0h-66h	cg13188519	0	0	0	0	0	4.625	0	0	0	0	0	8.01074
0h-66h	cg13235761	0	10.9125	14.9901	27.6967	33.6459	68.9659	0	18.901	15.8262	11.6625	7.44493	30.0001
0h-66h	cg13273037	0	0	0	4.14619	0	4.28097	0	0	0	7.18142	0	7.41486
0h-66h	cg13292626	0	0	4.4777	4.14619	4.70345	0	0	0	7.7556	7.18142	8.14661	0
0h-66h	cg13295028	40.9202	16.0642	10.5869	47.3675	9.77875	18.5306	35.1105	15.9141	9.16921	31.5167	8.49157	8.97234
0h-66h	cg13300246	225.812	512.869	1594.94	3821.78	5363.07	4962.17	32.6985	113.566	51.7048	57.668	839.189	326.728
0h-66h	cg13376120	0	4.98987	5.25621	0	0	0	0	8.64271	9.10403	0	0	0
0h-66h	cg13430534	0	4.98987	5.33069	10.0832	5.09723	4.28097	0	8.64271	9.23303	8.74149	8.82866	7.41486
0h-66h	cg13440411	0	5.30397	9.80839	8.29239	24.2609	18.3433	0	9.18675	8.59014	14.3628	8.8787	8.18538
0h-66h	cg13483603	0	0	0	0	0	0	0	0	0	0	0	0
0h-66h	cg13493333	0	0	9.80839	4.14619	4.68152	8.56194	0	0	8.59014	7.18142	8.10862	14.8297
0h-66h	cg13557337	0	0	0	0	0	0	0	0	0	0	0	0
0h-66h	cg13587796	0	0	0	0	0	0	0	0	0	0	0	0
0h-66h	cg13589481	0	0	0	0	0	0	0	0	0	0	0	0
0h-66h	cg13598864	0	0	5.25621	4.90838	9.36303	18.8746	0	0	9.10403	8.50157	16.2172	16.3555
0h-66h	cg13624095	6.78831	0	0	9.32105	52.372	167.838	11.7577	0	0	8.21842	39.8026	24.1651
0h-66h	cg13653793	0	0	0	0	0	0	0	0	0	0	0	0
0h-66h	cg13682334	0	0	0	0	0	0	0	0	0	0	0	0
0h-66h	cg13739312	0	0	0	0	0	0	0	0	0	0	0	0
0h-66h	cg13784017	0	0	0	0	0	0	0	0	0	0	0	0
0h-66h	cg13804024	20.3296	52.2401	24.873	58.4794	105.619	136.712	20.365	6.65036	8.28947	43.6457	30.3679	71.0911
0h-66h	cg13880598	197.304	115.088	175.593	402.805	1769.47	3480.56	98.4378	15.093	28.0306	106.988	272.103	236.809
0h-66h	cg13892977	0	0	0	4.90838	0	0	0	0	0	8.50157	0	0
0h-66h	cg13922421	0	0	0	0	0	0	0	0	0	0	0	0
0h-66h	cg13952636	6.75297	0	0	0	0	0	11.6965	0	0	0	0	0
0h-66h	cg13968233	13.5059	15.436	0	9.81677	9.4069	9.4373	23.393	14.9914	0	17.0031	16.2932	8.17777
0h-66h	cg13974838	0	0	0	0	0	0	0	0	0	0	0	0
0h-66h	cg14076183	0	0	4.4777	0	5.09723	0	0	0	7.7556	0	8.82866	0
0h-66h	cg14093252	13.767	10.4461	30.2037	29.2211	28.9425	62.9037	11.929	9.07362	16.3611	15.9472	14.0835	24.1611
0h-66h	cg14134549	0	10.7602	30.9822	8.29239	19.5794	58.81	0	9.32143	17.2782	14.3628	9.52976	17.7401
0h-66h	cg14171369	6.78831	0	0	0	0	0	11.7577	0	0	0	0	0
0h-66h	cg14172482	0	0	4.4777	19.4043	4.70345	9.09327	0	0	7.7556	10.1493	8.14661	7.91523
0h-66h	cg14252237	0	5.30397	0	4.14619	0	0	0	9.18675	0	7.18142	0	0
0h-66h	cg14252312	156.526	126.467	63.8831	78.9066	141.366	95.5271	90.7538	21.2779	16.3262	29.1223	51.759	34.6645
0h-66h	cg14331765	123.557	79.6832	97.2009	160.137	188.356	539.263	22.8008	34.8364	44.1059	27.5147	57.4527	41.176
0h-66h	cg14383403	0	0	0	0	0	0	0	0	0	0	0	0
0h-66h	cg14391978	0	0	5.25621	0	4.68152	0	0	0	9.10403	0	8.10862	0
0h-66h	cg14547188	0	5.30397	0	0	0	0	0	9.18675	0	0	0	0
0h-66h	cg14550716	0	0	0	0	0	0	0	0	0	0	0	0
0h-66h	cg14555167	6.78831	5.45625	0	0	0	0	11.7577	9.45051	0	0	0	0
0h-66h	cg14575790	0	0	0	0	0	0	0	0	0	0	0	0
0h-66h	cg14630042	0	0	0	0	5.09723	0	0	0	0	0	8.82866	0
0h-66h	cg14652038	0	15.7501	5.33069	5.17486	5.09723	9.25001	0	0.713473	9.23303	8.96312	8.82866	16.0215
0h-66h	cg14664187	122.739	717.439	1520.83	3836.87	3757.16	3451.42	69.1655	222.797	283.805	1659.63	887.677	808.721
0h-66h	cg14730193	0	4.98987	14.2861	23.0175	0	14.0623	0	8.64271	13.5141	22.1464	0	13.8788
0h-66h	cg14736651	0	0	0	0	0	0	0	0	0	0	0	0
0h-66h	cg14857865	0	0	0	0	0	0	0	0	0	0	0	0
0h-66h	cg14900145	0	0	0	0	0	4.625	0	0	0	0	0	8.01074
0h-66h	cg14933993	0	0	0	0	0	0	0	0	0	0	0	0
0h-66h	cg14959168	0	0	0	4.14619	5.09723	0	0	0	0	7.18142	8.82866	0
0h-66h	cg14984570	6.78831	0	14.2116	18.3756	4.68152	22.0929	11.7577	0	13.5006	5.64467	8.10862	19.8776
0h-66h	cg15016701	0	0	0	0	0	0	0	0	0	0	0	0
0h-66h	cg15031965	0	0	4.4777	0	10.1945	13.3742	0	0	7.7556	0	17.6573	12.8758
0h-66h	cg15034643	123.261	182.926	249.915	262.6	414.317	606.57	40.3889	31.4393	15.7495	58.2577	104.618	118.291
0h-66h	cg15043615	0	0	0	4.90838	23.8233	9.09327	0	0	0	8.50157	29.0446	7.91523
0h-66h	cg15078203	1531.85	665.551	1021.37	1476.26	1558.5	1688.19	255.47	38.9638	296.332	211.065	70.7879	107.734
0h-66h	cg15144984	0	0	0	0	0	0	0	0	0	0	0	0
0h-66h	cg15147732	0	15.2837	20.3953	9.05458	5.09723	9.4373	0	14.9795	10.1039	7.9244	8.82866	8.17777
0h-66h	cg15167636	0	0	0	0	0	0	0	0	0	0	0	0
0h-66h	cg15174565	102.135	25.8916	4.4777	0	9.38496	4.625	72.9265	24.1239	7.7556	0	8.12768	8.01074
0h-66h	cg15192103	0	0	0	0	0	0	0	0	0	0	0	0
0h-66h	cg15238183	0	15.5978	5.33069	4.90838	0	4.28097	0	15.9212	9.23303	8.50157	0	7.41486
0h-66h	cg15252682	0	0	0	4.90838	5.09723	0	0	0	0	8.50157	8.82866	0
0h-66h	cg15355388	501.956	47.4026	26.5045	26.4016	24.2609	46.1544	156.524	16.9636	24.3808	25.0169	8.8787	23.178
0h-66h	cg15408889	3313.73	1967.72	1646.99	1869.86	1651.08	1609.48	166.644	207.14	114.876	46.6967	104.014	93.2857
0h-66h	cg15451967	7.014	0	0	0	0	0	12.1486	0	0	0	0	0
0h-66h	cg15531449	13.5766	5.45625	0	0	0	18.3433	23.5154	9.45051	0	0	0	8.18538
0h-66h	cg15540410	6.78831	0	0	0	0	0	11.7577	0	0	0	0	0
0h-66h	cg15542639	0	0	0	0	0	0	0	0	0	0	0	0
0h-66h	cg15613077	0	0	0	0	0	0	0	0	0	0	0	0
0h-66h	cg15634144	2229.23	1356.84	1186.66	1523.86	1779.1	2037.46	334.269	51.2062	152.144	224.242	145.179	64.4789
0h-66h	cg15635946	0	10.4461	0	0	0	0	0	9.07362	0	0	0	0
0h-66h	cg15660307	0	0	0	0	0	0	0	0	0	0	0	0
0h-66h	cg15663074	0	5.30397	0	0	4.68152	0	0	9.18675	0	0	8.10862	0
0h-66h	cg15678767	6657.59	7129.39	6042.78	5289.39	5531.26	5195.84	750.849	242.065	164.166	531.005	438.633	482.516
0h-66h	cg15750494	0	0	0	0	0	0	0	0	0	0	0	0
0h-66h	cg15781627	0	0	0	0	0	0	0	0	0	0	0	0
0h-66h	cg15782819	0	0	0	0	0	0	0	0	0	0	0	0
0h-66h	cg15803972	0	0	0	0	0	0	0	0	0	0	0	0
0h-66h	cg15822656	675.051	791.095	1558.04	2726.29	3818.99	4063.73	284.952	19.8991	102.732	226.231	324.444	189.696
0h-66h	cg15828854	0	0	5.33069	9.81677	9.36303	0	0	0	9.23303	17.0031	16.2172	0
0h-66h	cg15848159	0	0	0	0	0	0	0	0	0	0	0	0
0h-66h	cg15962267	6.75297	0	0	0	0	0	11.6965	0	0	0	0	0
0h-66h	cg15971002	6.75297	0	10.5869	5.17486	0	9.4373	11.6965	0	9.16921	8.96312	0	8.17777
0h-66h	cg16041704	0	0	30.2782	27.6967	19.1637	78.1854	0	0	32.1203	11.6625	7.75215	30.2638
0h-66h	cg16110131	0	5.45625	0	0	4.68152	0	0	9.45051	0	0	8.10862	0
0h-66h	cg16178065	0	0	0	0	0	0	0	0	0	0	0	0
0h-66h	cg16239717	0	0	0	0	0	0	0	0	0	0	0	0
0h-66h	cg16244683	0	0	0	0	0	0	0	0	0	0	0	0
0h-66h	cg16270399	0	0	0	0	0	0	0	0	0	0	0	0
0h-66h	cg16270721	0	0	0	0	0	0	0	0	0	0	0	0
0h-66h	cg16297799	0	4.98987	0	4.90838	0	4.8123	0	8.64271	0	8.50157	0	8.33514
0h-66h	cg16368573	0	0	10.5869	0	0	0	0	0	9.16921	0	0	0
0h-66h	cg16375198	0	0	0	0	0	0	0	0	0	0	0	0
0h-66h	cg16403565	0	0	5.25621	9.81677	5.09723	26.7485	0	0	9.10403	17.0031	8.82866	25.7517
0h-66h	cg16411818	7.014	0	0	0	0	4.625	12.1486	0	0	0	0	8.01074
0h-66h	cg16436462	0	5.45625	9.73391	9.05458	4.70345	4.625	0	9.45051	8.51032	7.9244	8.14661	8.01074
0h-66h	cg16456182	0	0	14.9901	9.05458	9.38496	4.8123	0	0	15.8262	7.9244	8.12768	8.33514
0h-66h	cg16485845	13.5766	10.4461	30.1292	26.9345	96.6938	138.058	23.5154	9.07362	2.83467	25.1311	11.5287	30.7393
0h-66h	cg16504278	0	0	0	0	0	0	0	0	0	0	0	0
0h-66h	cg16543948	0	0	0	0	5.09723	0	0	0	0	0	8.82866	0
0h-66h	cg16617297	0	0	0	0	0	0	0	0	0	0	0	0
0h-66h	cg16669300	0	5.30397	5.33069	24.3127	9.80068	41.1548	0	9.18675	9.23303	10.3143	8.50816	2.42541
0h-66h	cg16698281	6.78831	0	5.33069	0	0	0	11.7577	0	9.23303	0	0	0
0h-66h	cg16755880	0	15.7501	5.33069	0	19.1856	4.625	0	0.713473	9.23303	0	7.84939	8.01074
0h-66h	cg16797818	13.5766	10.4461	20.3208	26.9345	67.7514	73.2164	23.5154	9.07362	9.79765	25.1311	22.5616	9.55964
0h-66h	cg16805334	0	0	0	0	0	0	0	0	0	0	0	0
0h-66h	cg16842039	0	21.0541	21.1738	22.5218	4.68152	8.90597	0	9.35308	18.3384	12.8181	8.10862	7.73004
0h-66h	cg16846332	0	0	0	4.90838	0	0	0	0	0	8.50157	0	0
0h-66h	cg16859420	0	0	0	0	0	0	0	0	0	0	0	0
0h-66h	cg16860151	0	5.30397	9.73391	0	0	0	0	9.18675	8.51032	0	0	0
0h-66h	cg16876710	0	5.30397	5.33069	0	0	0	0	9.18675	9.23303	0	0	0
0h-66h	cg16912114	20.3296	0	0	10.0832	5.09723	8.90597	20.365	0	0	8.74149	8.82866	7.73004
0h-66h	cg16961769	7.014	0	0	0	4.70345	0	12.1486	0	0	0	8.14661	0
0h-66h	cg16969681	0	0	0	0	0	4.28097	0	0	0	0	0	7.41486
0h-66h	cg17041776	0	0	0	0	0	0	0	0	0	0	0	0
0h-66h	cg17091056	0	0	0	0	0	0	0	0	0	0	0	0
0h-66h	cg17095647	0	0	0	0	0	0	0	0	0	0	0	0
0h-66h	cg17107853	0	5.45625	4.4777	9.05458	9.77875	4.28097	0	9.45051	7.7556	7.9244	8.49157	7.41486
0h-66h	cg17117905	0	0	0	0	0	0	0	0	0	0	0	0
0h-66h	cg17136255	0	0	0	10.0832	0	0	0	0	0	8.74149	0	0
0h-66h	cg17150663	0	0	4.4777	0	0	0	0	0	7.7556	0	0	0
0h-66h	cg17189737	0	0	0	0	0	0	0	0	0	0	0	0
0h-66h	cg17224181	7.014	0	4.4777	0	10.1945	17.9992	12.1486	0	7.7556	0	17.6573	6.66269
0h-66h	cg17280459	0	0	0	0	0	0	0	0	0	0	0	0
0h-66h	cg17284119	0	0	4.4777	0	9.36303	0	0	0	7.7556	0	16.2172	0
0h-66h	cg17304276	0	0	0	0	0	0	0	0	0	0	0	0
0h-66h	cg17334836	0	0	0	4.90838	5.09723	0	0	0	0	8.50157	8.82866	0
0h-66h	cg17343444	0	0	4.4777	4.14619	0	13.3742	0	0	7.7556	7.18142	0	12.8758
0h-66h	cg17345557	13.8023	5.45625	8.9554	28.4589	14.4603	46.8425	11.9579	9.45051	15.5112	3.20321	14.063	30.6034
0h-66h	cg17379926	0	0	0	0	0	0	0	0	0	0	0	0
0h-66h	cg17383678	0	0	0	0	0	0	0	0	0	0	0	0
0h-66h	cg17397607	0	0	8.9554	0	4.70345	4.625	0	0	15.5112	0	8.14661	8.01074
0h-66h	cg17428739	0	0	0	0	0	4.625	0	0	0	0	0	8.01074
0h-66h	cg17451334	6.75297	0	0	0	0	0	11.6965	0	0	0	0	0
0h-66h	cg17511604	9602.93	14563.9	8648.28	10759.9	12438.3	12778.1	391.513	685.176	390.995	818.189	860.348	1142.94
0h-66h	cg17525197	0	10.9125	19.5423	13.963	9.38496	31.7175	0	18.901	6.34366	14.7842	8.12768	5.92538
0h-66h	cg17573807	0	0	0	0	0	4.28097	0	0	0	0	0	7.41486
0h-66h	cg17608044	6.78831	0	5.33069	8.29239	0	4.8123	11.7577	0	9.23303	14.3628	0	8.33514
0h-66h	cg17632590	0	0	0	0	0	0	0	0	0	0	0	0
0h-66h	cg17654094	0	0	5.25621	0	0	0	0	0	9.10403	0	0	0
0h-66h	cg17656233	13.8023	20.74	24.9475	32.1094	9.80068	13.3742	11.9579	7.97006	24.0456	27.853	8.50816	12.8758
0h-66h	cg17692028	0	0	5.33069	14.4959	9.80068	9.09327	0	0	9.23303	15.6265	8.50816	7.91523
0h-66h	cg17730039	3141.1	19880.8	26141.6	15261.3	8132.08	5441	225.586	1240.12	644.066	735.29	656.126	505.733
0h-66h	cg17741809	0	0	0	0	4.70345	4.28097	0	0	0	0	8.14661	7.41486
0h-66h	cg17749454	13.8023	15.436	5.33069	14.2294	19.1637	32.5929	11.9579	14.9914	9.23303	1.60161	7.75215	17.1247
0h-66h	cg17815572	6.78831	0	0	8.29239	19.6014	54.1545	11.7577	0	0	14.3628	17.0163	22.0452
0h-66h	cg17819732	0	0	4.4777	24.0462	19.1637	67.716	0	0	7.7556	17.5006	7.75215	19.2451
0h-66h	cg17824540	0	0	0	0	0	0	0	0	0	0	0	0
0h-66h	cg17845070	0	0	0	0	0	0	0	0	0	0	0	0
0h-66h	cg17905865	0	0	0	0	0	0	0	0	0	0	0	0
0h-66h	cg17952596	0	0	0	0	0	4.8123	0	0	0	0	0	8.33514
0h-66h	cg17960012	0	0	0	4.90838	9.38496	4.28097	0	0	0	8.50157	8.12768	7.41486
0h-66h	cg18026754	0	0	0	0	0	4.28097	0	0	0	0	0	7.41486
0h-66h	cg18044623	0	0	15.9176	26.668	38.8089	56.0925	0	0	15.9926	19.9973	35.8027	37.8617
0h-66h	cg18066182	0	4.98987	9.80839	14.4959	9.38496	26.9052	0	8.64271	8.59014	15.6265	8.12768	12.0681
0h-66h	cg18195352	0	0	0	0	4.68152	0	0	0	0	0	8.10862	0
0h-66h	cg18281910	4857.47	65628.9	115129	196000	174876	120877	482.777	2982.41	6223.47	14626.2	15121.2	18182
0h-66h	cg18295201	0	0	0	4.14619	14.0445	4.28097	0	0	0	7.18142	24.3259	7.41486
0h-66h	cg18312118	0	5.30397	0	0	0	4.28097	0	9.18675	0	0	0	7.41486
0h-66h	cg18335223	0	0	0	0	0	0	0	0	0	0	0	0
0h-66h	cg18363294	0	0	0	0	0	0	0	0	0	0	0	0
0h-66h	cg18385689	0	0	0	0	0	9.09327	0	0	0	0	0	7.91523
0h-66h	cg18425869	0	5.30397	29.2762	37.7799	43.4685	43.4978	0	9.18675	12.3103	8.57114	14.3285	53.1511
0h-66h	cg18488651	20.5553	10.2938	10.6614	27.9259	43.4027	53.6231	0.42483	8.92717	18.4661	29.5684	28.1378	34.153
0h-66h	cg18512336	0	0	0	0	0	9.4373	0	0	0	0	0	8.17777
0h-66h	cg18513858	0	0	8.9554	13.4672	28.9644	4.28097	0	0	15.5112	12.5655	1.40363	7.41486
0h-66h	cg18741439	0	9.97974	0	9.32105	14.1103	4.28097	0	17.2854	0	8.21842	24.4398	7.41486
0h-66h	cg18744828	0	0	0	0	0	0	0	0	0	0	0	0
0h-66h	cg18754118	6.78831	15.7501	10.5869	12.4386	38.2836	9.25001	11.7577	0.713473	9.16921	21.5443	42.6581	16.0215
0h-66h	cg18756771	0	0	0	0	0	4.8123	0	0	0	0	0	8.33514
0h-66h	cg18842353	0	0	0	0	0	4.625	0	0	0	0	0	8.01074
0h-66h	cg18962915	0	0	0	0	0	0	0	0	0	0	0	0
0h-66h	cg18986305	0	0	0	0	4.70345	0	0	0	0	0	8.14661	0
0h-66h	cg19011380	0	0	0	0	0	9.4373	0	0	0	0	0	8.17777
0h-66h	cg19015086	6.75297	15.2837	0	9.81677	9.77875	0	11.6965	14.9795	0	17.0031	8.49157	0
0h-66h	cg19051802	0	10.2938	29.3507	32.6051	37.9556	44.7172	0	8.92717	12.4756	4.15716	20.8906	26.583
0h-66h	cg19258890	0	0	0	0	0	4.28097	0	0	0	0	0	7.41486
0h-66h	cg19321522	6.78831	20.74	56.7082	135.329	78.6895	112.307	11.7577	7.97006	35.4898	12.766	55.1915	69.143
0h-66h	cg19361800	793.005	838.822	858.404	905.417	931.981	1152.24	143.548	46.4778	86.6899	108.713	262.536	62.8012
0h-66h	cg19376906	253.106	231.718	151.797	160.206	120.123	201.711	99.2601	55.2803	77.407	55.313	17.8402	90.1776
0h-66h	cg19405779	0	0	0	0	0	0	0	0	0	0	0	0
0h-66h	cg19549040	0	0	0	0	0	0	0	0	0	0	0	0
0h-66h	cg19597478	0	0	15.8431	4.14619	4.68152	4.28097	0	0	15.7692	7.18142	8.10862	7.41486
0h-66h	cg19605110	0	0	5.25621	0	0	4.8123	0	0	9.10403	0	0	8.33514
0h-66h	cg19645639	1678.05	917.543	1235.62	1612.16	1918.71	1388.11	159.969	80.4536	356.185	290.83	186.685	64.2033
0h-66h	cg19710271	1818.37	928.342	395.829	267.471	184.418	212.807	273.508	92.0739	190.601	63.3225	44.4731	108.24
0h-66h	cg19771748	6.75297	51.3074	46.0468	28.4589	44.2122	79.0913	11.6965	36.8545	18.5831	3.20321	39.6089	38.6514
0h-66h	cg19845127	0	0	0	0	0	0	0	0	0	0	0	0
0h-66h	cg19854915	0	0	0	0	0	0	0	0	0	0	0	0
0h-66h	cg19868495	0	0	0	0	0	0	0	0	0	0	0	0
0h-66h	cg19932420	6.78831	4.98987	0	27.4302	24.239	32.4056	11.7577	8.64271	0	11.0351	21.7715	21.5468
0h-66h	cg20002209	0	0	0	0	0	0	0	0	0	0	0	0
0h-66h	cg20012601	0	0	0	0	4.68152	9.25001	0	0	0	0	8.10862	16.0215
0h-66h	cg20087425	27.3083	5.45625	10.5869	5.17486	19.1637	22.8115	11.4448	9.45051	9.16921	8.96312	7.75215	7.9017
0h-66h	cg20092482	0	0	0	0	4.68152	0	0	0	0	0	8.10862	0
0h-66h	cg20122123	6522.19	4629.45	4696.72	4410.26	4845.63	5484.93	236.782	525.522	305.086	247.125	816.688	540.063
0h-66h	cg20124590	0	0	0	0	0	4.28097	0	0	0	0	0	7.41486
0h-66h	cg20212210	6.75297	0	0	0	0	4.28097	11.6965	0	0	0	0	7.41486
0h-66h	cg20275066	0	0	0	9.32105	0	4.28097	0	0	0	8.21842	0	7.41486
0h-66h	cg20283498	6.78831	0	30.8332	18.8713	28.9425	9.25001	11.7577	0	27.9511	22.7794	14.0835	16.0215
0h-66h	cg20303331	129.041	82.4935	54.9277	76.5513	83.4369	88.0278	90.5765	45.8157	7.61983	36.2528	49.0324	48.987
0h-66h	cg20370581	6.75297	0	10.5869	0	14.0884	8.90597	11.6965	0	9.16921	0	14.1104	7.73004
0h-66h	cg20373544	7.014	0	21.1738	62.3591	63.0479	179.087	12.1486	0	18.3384	26.809	18.3515	61.1844
0h-66h	cg20503444	0	0	0	0	0	0	0	0	0	0	0	0
0h-66h	cg20517614	0	15.5978	0	5.17486	0	27.7806	0	15.9212	0	8.96312	0	14.4222
0h-66h	cg20608895	0	0	4.4777	4.90838	0	0	0	0	7.7556	8.50157	0	0
0h-66h	cg20616883	0	0	0	0	0	0	0	0	0	0	0	0
0h-66h	cg20619374	0	0	0	0	0	0	0	0	0	0	0	0
0h-66h	cg20636874	0	0	5.33069	8.29239	4.68152	0	0	0	9.23303	14.3628	8.10862	0
0h-66h	cg20641865	27.795	236.09	236.556	295.967	435.406	292.177	32.2307	27.6819	30.415	60.3794	120.783	11.7375
0h-66h	cg20675879	0	0	0	0	0	0	0	0	0	0	0	0
0h-66h	cg20729622	0	0	0	0	0	0	0	0	0	0	0	0
0h-66h	cg20941275	0	4.98987	0	0	5.09723	4.625	0	8.64271	0	0	8.82866	8.01074
0h-66h	cg20968743	0	0	4.4777	0	0	4.28097	0	0	7.7556	0	0	7.41486
0h-66h	cg20992011	0	0	0	0	0	0	0	0	0	0	0	0
0h-66h	cg20993361	0	21.6727	9.80839	9.32105	0	9.09327	0	25.0549	8.59014	8.21842	0	7.91523
0h-66h	cg21020411	0	0	0	0	0	0	0	0	0	0	0	0
0h-66h	cg21055546	0	25.4157	10.5124	23.5505	57.8849	30.3108	0	30.9474	18.2081	8.24247	28.1671	41.0739
0h-66h	cg21081729	0	0	5.25621	0	0	13.531	0	0	9.10403	0	0	13.8878
0h-66h	cg21129061	20.781	83.4262	84.9825	48.1296	86.8493	158.461	21.0469	20.6154	23.5146	25.8429	28.2778	78.6583
0h-66h	cg21194128	6.78831	0	9.73391	0	0	4.28097	11.7577	0	8.51032	0	0	7.41486
0h-66h	cg21209091	20.5199	32.4329	14.2116	20.1665	4.68152	22.8115	20.264	32.7418	13.5006	17.483	8.10862	7.9017
0h-66h	cg21327469	0	20.5877	15.1391	10.3497	4.68152	0	0	17.8543	16.0602	17.9262	8.10862	0
0h-66h	cg21364560	0	0	0	0	0	4.28097	0	0	0	0	0	7.41486
0h-66h	cg21468244	0	10.7602	4.4777	34.6624	43.4027	18.5306	0	9.32143	7.7556	25.2368	28.1378	8.97234
0h-66h	cg21567502	0	0	0	0	4.68152	0	0	0	0	0	8.10862	0
0h-66h	cg21578847	0	10.4461	0	18.8713	0	18.5306	0	9.07362	0	22.7794	0	8.97234
0h-66h	cg21654974	0	0	0	0	4.70345	0	0	0	0	0	8.14661	0
0h-66h	cg21658898	0	0	0	0	0	0	0	0	0	0	0	0
0h-66h	cg21674813	0	0	0	0	0	0	0	0	0	0	0	0
0h-66h	cg21727486	163.85	10.6079	0	13.4672	14.0665	9.09327	68.669	18.3735	0	12.5655	14.0446	7.91523
0h-66h	cg21745164	0	0	0	0	0	0	0	0	0	0	0	0
0h-66h	cg21817212	0	0	0	4.14619	0	0	0	0	0	7.18142	0	0
0h-66h	cg21825111	0	4.98987	0	0	0	0	0	8.64271	0	0	0	0
0h-66h	cg21842905	0	0	0	0	0	0	0	0	0	0	0	0
0h-66h	cg21860785	0	0	0	0	0	0	0	0	0	0	0	0
0h-66h	cg21909680	0	0	0	0	0	0	0	0	0	0	0	0
0h-66h	cg21939233	0	0	10.6614	18.6421	10.1945	0	0	0	18.4661	16.4368	17.6573	0
0h-66h	cg21946699	0	0	0	0	0	0	0	0	0	0	0	0
0h-66h	cg21971800	347.98	415.903	315.236	430.304	326.768	290.022	100.913	115.024	69.3356	74.1085	31.9857	65.4211
0h-66h	cg21981500	0	0	0	0	0	0	0	0	0	0	0	0
0h-66h	cg22193146	0	0	0	0	0	0	0	0	0	0	0	0
0h-66h	cg22251024	0	0	0	0	0	0	0	0	0	0	0	0
0h-66h	cg22253096	0	5.45625	4.4777	0	0	0	0	9.45051	7.7556	0	0	0
0h-66h	cg22265636	0	0	0	0	0	0	0	0	0	0	0	0
0h-66h	cg22282414	6.78831	0	10.5124	0	0	0	11.7577	0	18.2081	0	0	0
0h-66h	cg22313821	7.014	5.45625	0	0	14.4822	8.56194	12.1486	9.45051	0	0	0.701816	14.8297
0h-66h	cg22482700	0	0	21.1738	8.29239	19.1856	14.2496	0	0	18.3384	14.3628	7.84939	14.4405
0h-66h	cg22571544	0	0	0	0	0	0	0	0	0	0	0	0
0h-66h	cg22585188	0	0	0	19.4043	0	0	0	0	0	10.1493	0	0
0h-66h	cg22638373	0	4.98987	0	0	0	13.1869	0	8.64271	0	0	0	12.8567
0h-66h	cg22689909	0	0	20.3953	23.284	9.36303	18.5	0	0	10.1039	7.09825	16.2172	32.043
0h-66h	cg22810163	0	0	0	0	0	0	0	0	0	0	0	0
0h-66h	cg22818074	136.683	15.436	36.2384	37.5135	82.1678	64.1536	41.1774	14.9914	19.7528	6.56539	22.52	22.4982
0h-66h	cg22825519	0	5.45625	8.9554	0	9.80068	0	0	9.45051	15.5112	0	8.50816	0
0h-66h	cg22830694	0	0	0	0	4.70345	0	0	0	0	0	8.14661	0
0h-66h	cg22888214	0	0	0	0	0	0	0	0	0	0	0	0
0h-66h	cg22945457	0	0	0	0	9.80068	0	0	0	0	0	8.50816	0
0h-66h	cg22978474	0	0	0	0	4.68152	0	0	0	0	0	8.10862	0
0h-66h	cg23004599	0	0	0	0	0	0	0	0	0	0	0	0
0h-66h	cg23011905	0	0	10.5869	13.2008	14.4822	9.4373	0	0	9.16921	12.5084	0.701816	8.17777
0h-66h	cg23020213	20.2589	0	0	0	4.68152	14.2496	35.0895	0	0	0	8.10862	14.4405
0h-66h	cg23023970	0	0	0	0	0	0	0	0	0	0	0	0
0h-66h	cg23131454	0	0	0	0	0	0	0	0	0	0	0	0
0h-66h	cg23133513	34.0966	10.6079	8.9554	22.2554	28.9863	27.0925	11.3061	18.3735	15.5112	19.6708	14.2107	12.423
0h-66h	cg23149098	0	0	0	5.17486	0	4.625	0	0	0	8.96312	0	8.01074
0h-66h	cg23300617	89.1644	648.431	275.417	347.704	241.122	221.679	42.7341	114.136	48.8651	59.5614	14.9552	53.8202
0h-66h	cg23323203	0	0	0	0	0	0	0	0	0	0	0	0
0h-66h	cg23339693	0	0	5.33069	0	0	4.8123	0	0	9.23303	0	0	8.33514
0h-66h	cg23371434	0	5.30397	0	0	10.1945	0	0	9.18675	0	0	17.6573	0
0h-66h	cg23381884	7.014	15.436	0	5.17486	5.09723	14.4369	12.1486	14.9914	0	8.96312	8.82866	25.0054
0h-66h	cg23461741	0	5.45625	0	0	0	0	0	9.45051	0	0	0	0
0h-66h	cg23462338	0	0	0	0	0	9.4373	0	0	0	0	0	8.17777
0h-66h	cg23502298	0	0	5.25621	4.90838	0	0	0	0	9.10403	8.50157	0	0
0h-66h	cg23638049	678.444	1473.97	1070.24	1105.97	1124.36	1196.33	76.406	215.001	45.7612	131.764	269.728	39.5427
0h-66h	cg23692577	7.014	4.98987	29.2762	5.17486	4.68152	4.28097	12.1486	8.64271	12.3103	8.96312	8.10862	7.41486
0h-66h	cg23708967	0	5.45625	0	0	0	4.8123	0	9.45051	0	0	0	8.33514
0h-66h	cg23768127	13.5059	15.9024	119.034	299.841	448.445	688.104	23.393	16.3887	35.1357	67.6397	62.9482	153.711
0h-66h	cg23769140	20.8163	4.98987	49.8205	42.6883	53.3131	23.3123	21.0456	8.64271	32.2742	4.80482	49.8524	28.7949
0h-66h	cg23789053	0	0	0	0	0	4.625	0	0	0	0	0	8.01074
0h-66h	cg23924737	0	0	0	0	0	0	0	0	0	0	0	0
0h-66h	cg23932104	0	0	0	0	0	0	0	0	0	0	0	0
0h-66h	cg23936767	0	0	0	0	0	0	0	0	0	0	0	0
0h-66h	cg23987137	0	0	0	0	0	0	0	0	0	0	0	0
0h-66h	cg23998524	0	0	4.4777	0	0	0	0	0	7.7556	0	0	0
0h-66h	cg24025961	0	0	0	0	0	0	0	0	0	0	0	0
0h-66h	cg24085073	0	10.2938	5.33069	9.81677	0	4.625	0	8.92717	9.23303	17.0031	0	8.01074
0h-66h	cg24115440	0	0	8.9554	4.90838	0	4.625	0	0	15.5112	8.50157	0	8.01074
0h-66h	cg24119812	37203.5	29707	24287.7	21515.8	21042.1	26655.4	2224.54	543.998	1333.75	1426.65	1350.82	1395.8
0h-66h	cg24159247	192.202	167.014	144.899	182.925	229.418	393.954	45.3547	24.6119	72.6412	10.8021	94.9488	73.5009
0h-66h	cg24242856	27.3083	0	5.33069	9.81677	4.68152	0	11.4448	0	9.23303	17.0031	8.10862	0
0h-66h	cg24281267	0	0	0	4.14619	4.68152	4.28097	0	0	0	7.18142	8.10862	7.41486
0h-66h	cg24359048	0	0	0	0	0	0	0	0	0	0	0	0
0h-66h	cg24401753	0	0	0	4.14619	0	4.8123	0	0	0	7.18142	0	8.33514
0h-66h	cg24465367	0	0	0	0	0	0	0	0	0	0	0	0
0h-66h	cg24497582	13.5413	24.9494	24.873	10.0832	23.8452	35.9985	11.7272	43.2135	8.28947	8.74149	15.8492	13.3254
0h-66h	cg24500630	0	0	5.33069	0	0	0	0	0	9.23303	0	0	0
0h-66h	cg24522804	137.846	188.363	152.863	102.761	140.578	74.6536	62.8511	66.7066	50.8112	51.3125	37.1758	48.6188
0h-66h	cg24589001	0	47.8785	30.0547	19.6708	9.80068	23.3429	0	32.3125	15.8986	24.1144	8.50816	17.3003
0h-66h	cg24602499	0	5.45625	0	0	14.4822	27.0925	0	9.45051	0	0	0.701816	12.423
0h-66h	cg24675730	0	20.8922	25.577	14.2294	19.1637	63.4656	0	18.1472	18.8612	1.60161	7.75215	42.978
0h-66h	cg24688946	0	5.30397	0	4.14619	0	0	0	9.18675	0	7.18142	0	0
0h-66h	cg24780796	0	0	5.25621	0	0	0	0	0	9.10403	0	0	0
0h-66h	cg24810917	47.4122	10.6079	15.9176	20.433	5.09723	8.56194	42.3424	18.3735	15.9926	23.8057	8.82866	14.8297
0h-66h	cg24836130	0	0	0	0	0	0	0	0	0	0	0	0
0h-66h	cg24868365	0	0	0	0	0	0	0	0	0	0	0	0
0h-66h	cg25024442	0	0	0	0	0	0	0	0	0	0	0	0
0h-66h	cg25145905	0	0	0	0	0	4.28097	0	0	0	0	0	7.41486
0h-66h	cg25216039	0	0	0	0	0	0	0	0	0	0	0	0
0h-66h	cg25226555	0	0	0	0	0	0	0	0	0	0	0	0
0h-66h	cg25254394	68.1578	20.8922	45.9723	76.5885	67.7733	69.31	30.2305	18.1472	18.1872	27.8339	36.1332	27.5722
0h-66h	cg25255793	0	0	0	0	4.68152	0	0	0	0	0	8.10862	0
0h-66h	cg25265969	41.0752	0	4.4777	4.90838	14.0665	44.935	20.2248	0	7.7556	8.50157	14.0446	40.0947
0h-66h	cg25351437	7.014	0	0	0	0	4.625	12.1486	0	0	0	0	8.01074
0h-66h	cg25407077	0	0	0	0	0	0	0	0	0	0	0	0
0h-66h	cg25422758	6.75297	4.98987	14.2861	4.14619	9.4069	4.625	11.6965	8.64271	13.5141	7.18142	16.2932	8.01074
0h-66h	cg25436634	0	0	0	0	0	0	0	0	0	0	0	0
0h-66h	cg25449513	109.826	99.6427	49.6715	45.5394	85.668	53.4969	25.0156	18.0688	3.53276	26.0456	35.1246	51.5033
0h-66h	cg25492569	0	0	0	0	0	0	0	0	0	0	0	0
0h-66h	cg25520710	0	0	0	0	0	0	0	0	0	0	0	0
0h-66h	cg25712031	0	5.45625	24.02	29.2211	19.1418	31.1862	0	9.45051	14.0987	15.9472	21.3291	18.7056
0h-66h	cg25722041	0	0	5.25621	0	0	4.625	0	0	9.10403	0	0	8.01074
0h-66h	cg25723806	103.002	4.98987	4.4777	9.05458	10.1945	23.4996	22.4449	8.64271	7.7556	7.9244	17.6573	21.3266
0h-66h	cg25759221	7.014	0	0	0	0	0	12.1486	0	0	0	0	0
0h-66h	cg25766247	0	0	0	0	0	0	0	0	0	0	0	0
0h-66h	cg25773695	0	0	0	0	4.70345	0	0	0	0	0	8.14661	0
0h-66h	cg25790333	0	0	0	0	0	0	0	0	0	0	0	0
0h-66h	cg25811445	0	0	5.33069	0	0	0	0	0	9.23303	0	0	0
0h-66h	cg25813965	6.78831	0	0	0	0	0	11.7577	0	0	0	0	0
0h-66h	cg25833200	0	0	0	4.14619	0	4.28097	0	0	0	7.18142	0	7.41486
0h-66h	cg25957804	0	0	0	0	0	0	0	0	0	0	0	0
0h-66h	cg25961805	0	0	0	0	0	0	0	0	0	0	0	0
0h-66h	cg26020069	2424.47	1478.16	882.371	821.224	917.76	1121.24	105.832	67.6703	122.452	40.315	97.7785	59.4914
0h-66h	cg26088680	0	0	0	0	0	0	0	0	0	0	0	0
0h-66h	cg26096304	48.3503	82.0271	137.287	102.953	49.3972	31.3735	32.6147	60.6068	41.1365	42.681	46.2789	18.8729
0h-66h	cg26120813	0	0	0	0	5.09723	0	0	0	0	0	8.82866	0
0h-66h	cg26156279	0	0	0	0	0	0	0	0	0	0	0	0
0h-66h	cg26162564	0	5.30397	10.5869	19.4043	0	4.8123	0	9.18675	9.16921	10.1493	0	8.33514
0h-66h	cg26164712	0	0	0	0	5.09723	0	0	0	0	0	8.82866	0
0h-66h	cg26195358	0	0	0	0	0	0	0	0	0	0	0	0
0h-66h	cg26199493	0	0	5.25621	0	34.1055	27.9679	0	0	9.10403	0	30.005	15.235
0h-66h	cg26208507	0	0	0	0	0	0	0	0	0	0	0	0
0h-66h	cg26230145	6.78831	4.98987	15.0646	34.1667	18.748	19.0619	11.7577	8.64271	1.41733	39.6365	21.4463	22.1163
0h-66h	cg26237810	0	5.45625	4.4777	5.17486	0	9.62459	0	9.45051	7.7556	8.96312	0	16.6703
0h-66h	cg26273742	0	5.30397	0	0	0	0	0	9.18675	0	0	0	0
0h-66h	cg26341453	7.014	10.4461	4.4777	0	9.77875	4.625	12.1486	9.07362	7.7556	0	8.49157	8.01074
0h-66h	cg26391634	0	0	0	0	0	0	0	0	0	0	0	0
0h-66h	cg26445933	0	5.45625	26.5045	27.6967	43.0089	9.4373	0	9.45051	24.3808	11.6625	23.5974	8.17777
0h-66h	cg26522361	0	5.45625	24.02	29.2211	19.1418	31.1862	0	9.45051	14.0987	15.9472	21.3291	18.7056
0h-66h	cg26541587	0	0	0	0	0	0	0	0	0	0	0	0
0h-66h	cg26567163	6.75297	72.9896	40.0121	89.2563	43.4685	69.8107	11.6965	39.3559	24.1011	12.8667	14.3285	38.5725
0h-66h	cg26603980	0	0	0	4.14619	0	0	0	0	0	7.18142	0	0
0h-66h	cg26613239	0	0	0	0	0	0	0	0	0	0	0	0
0h-66h	cg26625211	0	0	0	0	0	0	0	0	0	0	0	0
0h-66h	cg26740709	0	0	0	0	0	0	0	0	0	0	0	0
0h-66h	cg26761982	0	10.9125	5.33069	0	0	0	0	18.901	9.23303	0	0	0
0h-66h	cg26804299	6.78831	0	0	4.14619	9.38496	9.25001	11.7577	0	0	7.18142	8.12768	16.0215
0h-66h	cg26813604	0	0	0	9.05458	18.748	4.625	0	0	0	7.9244	21.4463	8.01074
0h-66h	cg26837962	0	0	5.25621	0	0	0	0	0	9.10403	0	0	0
0h-66h	cg26886259	0	0	0	4.14619	0	0	0	0	0	7.18142	0	0
0h-66h	cg26932379	34.8443	280.998	360.634	659.964	732.947	1079.9	43.9124	85.3114	112.894	148.666	145.64	129.254
0h-66h	cg26963795	0	10.7602	37.3786	49.654	19.1637	40.9981	0	9.32143	40.6156	33.5615	7.75215	23.7046
0h-66h	cg27032787	0	5.30397	0	0	0	8.90597	0	9.18675	0	0	0	7.73004
0h-66h	cg27047353	0	0	0	0	0	0	0	0	0	0	0	0
0h-66h	cg27123273	27.0472	42.4127	36.3129	72.4423	29.3582	22.9683	30.9345	19.9948	25.6038	31.7074	15.9203	16.1769
0h-66h	cg27138673	13.5413	4.98987	40.7161	27.6967	23.4514	4.8123	11.7272	8.64271	11.9991	11.6625	21.4679	8.33514
0h-66h	cg27201301	0	0	0	5.17486	0	4.625	0	0	0	8.96312	0	8.01074
0h-66h	cg27209741	0	0	0	0	0	0	0	0	0	0	0	0
0h-66h	cg27245185	40.6238	140.809	78.9477	117.188	106.101	163.774	35.1816	42.4579	15.032	63.2431	21.3784	45.7712
0h-66h	cg27255388	0	0	0	0	0	0	0	0	0	0	0	0
0h-66h	cg27276906	0	0	10.5869	4.14619	4.68152	4.28097	0	0	9.16921	7.18142	8.10862	7.41486
0h-66h	cg27289137	0	0	0	0	0	0	0	0	0	0	0	0
0h-66h	cg27306787	13.5413	0	0	0	4.70345	0	11.7272	0	0	0	8.14661	0
0h-66h	cg27326481	7.014	10.7602	44.3408	29.2211	23.8672	18.3433	12.1486	9.32143	11.1732	15.9472	7.42687	8.18538
0h-66h	cg27342910	0	4.98987	0	0	0	0	0	8.64271	0	0	0	0
0h-66h	cg27406433	0	0	0	0	0	0	0	0	0	0	0	0
0h-66h	cg27438980	7.014	0	0	0	0	4.8123	12.1486	0	0	0	0	8.33514
0h-66h	cg27446200	0	0	0	0	0	0	0	0	0	0	0	0
0h-66h	cg27466720	0	0	0	0	0	0	0	0	0	0	0	0
0h-66h	cg27505743	0	5.45625	0	4.90838	0	13.9056	0	9.45051	0	8.50157	0	14.4662
0h-66h	cg27515862	0	0	0	0	0	0	0	0	0	0	0	0
0h-66h	cg27553971	13.5413	15.9024	15.0646	87.9612	60.751	85.3406	11.7272	16.3887	1.41733	36.9912	93.3255	37.5512
0h-66h	cg27590090	0	15.5978	10.5124	0	14.876	17.6552	0	15.9212	18.2081	0	15.3086	19.4649
0h-66h	cg27635976	0	21.6727	29.3507	106.039	77.1144	190.993	0	25.0549	12.4756	42.5904	7.24197	16.3668
0h-66h	cg27650500	0	5.30397	0	0	5.09723	0	0	9.18675	0	0	8.82866	0
0h-66h	ch.1.1047298R	48.0892	10.7602	15.9176	12.4386	5.09723	4.28097	24.0386	9.32143	15.9926	21.5443	8.82866	7.41486
0h-66h	ch.1.173201084F	0	0	0	0	0	0	0	0	0	0	0	0
0h-66h	ch.1.196733536R	0	0	14.2861	27.6967	19.1637	73.9044	0	0	13.5141	11.6625	7.75215	36.2663
0h-66h	ch.1.2975077F	6.78831	0	0	0	0	0	11.7577	0	0	0	0	0
0h-66h	ch.1.3958639R	0	0	0	0	0	0	0	0	0	0	0	0
0h-66h	ch.1.4359995F	0	0	0	0	0	4.625	0	0	0	0	0	8.01074
0h-66h	ch.1.48110560R	0	4.98987	24.02	18.3756	19.1856	132.745	0	8.64271	14.0987	5.64467	7.84939	24.1933
0h-66h	ch.1.55746252R	0	16.2165	45.1193	31.8429	43.4466	85.3712	0	16.3709	16.0959	17.5281	2.10545	38.211
0h-66h	ch.10.1361226R	0	0	0	0	0	0	0	0	0	0	0	0
0h-66h	ch.10.1464434F	0	4.98987	0	0	0	0	0	8.64271	0	0	0	0
0h-66h	ch.10.2610459F	0	0	0	4.90838	0	9.25001	0	0	0	8.50157	0	16.0215
0h-66h	ch.10.296387R	0	0	5.33069	0	14.0665	0	0	0	9.23303	0	14.0446	0
0h-66h	ch.11.109687686R	7.014	84.2163	82.3597	79.1731	57.4253	78.7473	12.1486	37.4123	43.9243	14.8011	63.9872	33.0732
0h-66h	ch.11.110379701F	0	0	9.73391	4.14619	5.09723	13.9056	0	0	8.51032	7.18142	8.82866	14.4662
0h-66h	ch.11.1222938R	0	0	0	0	4.68152	0	0	0	0	0	8.10862	0
0h-66h	ch.11.1416715R	6.75297	16.3688	0	14.2294	39.1369	77.31	11.6965	28.3515	0	1.60161	23.6709	19.69
0h-66h	ch.11.167001F	0	0	5.25621	4.90838	0	8.56194	0	0	9.10403	8.50157	0	14.8297
0h-66h	ch.11.17063585R	6.78831	5.30397	0	0	4.70345	8.90597	11.7577	9.18675	0	0	8.14661	7.73004
0h-66h	ch.11.80815632F	7.014	5.45625	0	0	4.68152	9.09327	12.1486	9.45051	0	0	8.10862	7.91523
0h-66h	ch.12.74372425F	0	0	0	0	14.4822	0	0	0	0	0	0.701816	0
0h-66h	ch.12.921239R	0	0	0	0	4.68152	4.8123	0	0	0	0	8.10862	8.33514
0h-66h	ch.13.1320446R	0	0	0	4.14619	0	8.90597	0	0	0	7.18142	0	7.73004
0h-66h	ch.13.1810252F	6.78831	0	20.3208	48.3589	56.7036	45.7798	11.7577	0	9.79765	24.4233	36.5135	8.75095
0h-66h	ch.13.80601193R	0	0	9.73391	4.14619	5.09723	0	0	0	8.51032	7.18142	8.82866	0
0h-66h	ch.14.1387929R	0	0	0	0	0	0	0	0	0	0	0	0
0h-66h	ch.14.556710R	48.1246	42.8886	51.3775	98.0445	91.159	102.996	12.9921	40.1426	26.7802	35.2369	18.8102	48.4511
0h-66h	ch.15.1497565F	0	0	0	0	0	0	0	0	0	0	0	0
0h-66h	ch.15.23688912F	0	0	0	0	0	0	0	0	0	0	0	0
0h-66h	ch.15.31224719R	61.6305	16.0642	14.2861	15.2581	4.68152	22.8115	20.1945	15.9141	13.5141	15.5314	8.10862	7.9017
0h-66h	ch.15.84283968F	0	0	0	0	0	0	0	0	0	0	0	0
0h-66h	ch.15.865366R	0	0	0	0	0	0	0	0	0	0	0	0
0h-66h	ch.15.920727F	0	0	0	0	0	0	0	0	0	0	0	0
0h-66h	ch.16.1602018R	20.2943	0	9.73391	5.17486	14.0884	0	20.259	0	8.51032	8.96312	14.1104	0
0h-66h	ch.16.1711323F	13.767	0	4.4777	9.05458	19.1418	17.4679	11.929	0	7.7556	7.9244	21.3291	19.514
0h-66h	ch.16.48423040F	0	0	8.9554	5.17486	0	0	0	0	15.5112	8.96312	0	0
0h-66h	ch.16.74794652R	6.75297	0	4.4777	4.90838	0	4.625	11.6965	0	7.7556	8.50157	0	8.01074
0h-66h	ch.17.1247542F	0	0	0	0	0	0	0	0	0	0	0	0
0h-66h	ch.2.116320463R	0	0	0	4.90838	0	0	0	0	0	8.50157	0	0
0h-66h	ch.2.12307237R	0	0	0	0	0	4.28097	0	0	0	0	0	7.41486
0h-66h	ch.2.199792288R	34.1673	51.7738	35.3854	156.289	198.551	215.804	42.2863	21.3437	10.6359	55.8088	62.7037	80.7667
0h-66h	ch.2.225756826F	0	0	0	0	0	0	0	0	0	0	0	0
0h-66h	ch.2.3077115F	6.78831	0	9.73391	0	0	8.56194	11.7577	0	8.51032	0	0	14.8297
0h-66h	ch.2.3132178R	0	0	0	0	0	0	0	0	0	0	0	0
0h-66h	ch.2.40690643F	0	0	0	0	0	0	0	0	0	0	0	0
0h-66h	ch.2.4636382R	0	10.7602	24.873	44.2127	0	18.5306	0	9.32143	8.28947	30.6618	0	8.97234
0h-66h	ch.2.4756204R	0	0	0	0	0	0	0	0	0	0	0	0
0h-66h	ch.20.23942639F	0	0	0	0	0	0	0	0	0	0	0	0
0h-66h	ch.20.46106799F	0	0	0	0	0	0	0	0	0	0	0	0
0h-66h	ch.21.19455351R	0	0	0	0	0	0	0	0	0	0	0	0
0h-66h	ch.21.228978R	7.014	26.5103	94.8653	361.705	596.832	736.284	12.1486	10.005	0.985131	20.6743	27.4601	119.223
0h-66h	ch.21.27853252F	0	36.8042	76.1015	84.0815	68.0574	141.777	0	9.56986	20.7111	20.6517	46.8346	45.443
0h-66h	ch.21.40139802R	0	0	0	0	0	0	0	0	0	0	0	0
0h-66h	ch.21.43554353R	0	0	0	9.05458	9.38496	31.3429	0	0	0	7.9244	8.12768	28.4392
0h-66h	ch.22.25752197R	6.75297	0	0	0	0	4.625	11.6965	0	0	0	0	8.01074
0h-66h	ch.22.78028F	0	0	0	0	0	0	0	0	0	0	0	0
0h-66h	ch.3.151587F	0	0	0	4.14619	5.09723	0	0	0	0	7.18142	8.82866	0
0h-66h	ch.3.24643237R	0	0	0	0	9.38496	9.4373	0	0	0	0	8.12768	8.17777
0h-66h	ch.3.2741911R	2926.71	8561.38	15066.1	19913.1	27717.1	28320.2	262.212	362.153	391.695	1454.99	660.816	1065
0h-66h	ch.3.2859325R	0	0	0	0	0	0	0	0	0	0	0	0
0h-66h	ch.3.31448979F	0	0	0	9.05458	5.09723	32.5929	0	0	0	7.9244	8.82866	17.1247
0h-66h	ch.4.10698657R	0	0	0	0	0	0	0	0	0	0	0	0
0h-66h	ch.4.131239304F	0	16.2165	0	4.14619	0	0	0	16.3709	0	7.18142	0	0
0h-66h	ch.4.134822993R	0	0	0	0	4.70345	0	0	0	0	0	8.14661	0
0h-66h	ch.4.3207570F	0	0	10.6614	9.32105	14.0665	4.625	0	0	18.4661	8.21842	14.0446	8.01074
0h-66h	ch.4.60646130F	0	4.98987	0	0	0	0	0	8.64271	0	0	0	0
0h-66h	ch.5.1325793F	0	0	0	0	0	4.28097	0	0	0	0	0	7.41486
0h-66h	ch.5.2522686R	0	4.98987	9.80839	14.2294	0	4.8123	0	8.64271	8.59014	1.60161	0	8.33514
0h-66h	ch.5.52085246F	34.0966	15.5978	24.7985	22.7883	57.5131	59.4981	11.3061	15.9212	7.97621	19.9824	12.2092	9.12849
0h-66h	ch.6.106373286R	0	0	0	0	0	9.4373	0	0	0	0	0	8.17777
0h-66h	ch.6.139914509F	0	0	0	0	0	0	0	0	0	0	0	0
0h-66h	ch.6.144195587R	13.5059	0	10.5869	4.14619	0	28.1246	23.393	0	9.16921	7.18142	0	27.7576
0h-66h	ch.6.2322015F	0	0	0	0	0	0	0	0	0	0	0	0
0h-66h	ch.6.2574971F	0	0	0	0	0	0	0	0	0	0	0	0
0h-66h	ch.6.2988932R	7.014	26.5103	28.5722	18.8713	18.7699	41.8734	12.1486	10.005	27.0282	22.7794	16.2554	26.2704
0h-66h	ch.6.3068315F	0	0	0	0	0	0	0	0	0	0	0	0
0h-66h	ch.6.44639052F	6.75297	0	0	0	0	0	11.6965	0	0	0	0	0
0h-66h	ch.6.47170703R	0	0	0	4.90838	0	0	0	0	0	8.50157	0	0
0h-66h	ch.6.839713R	0	5.45625	0	0	0	0	0	9.45051	0	0	0	0
0h-66h	ch.7.1264585R	13.8023	58.6292	100.196	69.0583	91.2028	77.3406	11.9579	35.4163	10.1786	42.0837	19.177	18.9854
0h-66h	ch.7.140705775R	0	0	0	0	0	0	0	0	0	0	0	0
0h-66h	ch.7.2011899F	13.5766	16.0642	14.2861	19.1378	33.2741	37.2179	23.5154	15.9141	13.5141	9.06319	21.0591	21.9716
0h-66h	ch.7.2226368R	0	4.98987	30.9077	23.5505	32.9022	123.09	0	8.64271	16.9621	8.24247	45.3721	26.5898
0h-66h	ch.7.93764192R	0	0	0	0	0	4.8123	0	0	0	0	0	8.33514
0h-66h	ch.7.990472R	48.6113	204.751	435.51	839.543	1084.85	1263.93	49.016	9.27511	101.966	172.177	310.615	252.819
0h-66h	ch.8.122966174F	0	5.45625	39.8631	58.2129	82.2336	63.2783	0	9.45051	7.6702	30.448	22.8362	32.018
0h-66h	ch.8.1782311R	0	0	0	0	5.09723	0	0	0	0	0	8.82866	0
0h-66h	ch.8.1820050F	0	10.4461	5.33069	8.29239	9.4069	0	0	9.07362	9.23303	14.3628	16.2932	0
0h-66h	ch.8.2087691R	0	20.74	15.1391	10.0832	4.68152	17.4679	0	7.97006	16.0602	8.74149	8.10862	19.514
0h-66h	ch.8.253600F	0	0	0	0	0	0	0	0	0	0	0	0
0h-66h	ch.8.52143256F	34.5833	51.926	36.9425	47.0638	38.7651	18.5306	24.7188	21.6503	39.6548	37.379	9.41394	8.97234
0h-66h	ch.8.54126760R	0	0	0	0	0	0	0	0	0	0	0	0
0h-66h	ch.8.870369R	0	10.4461	0	0	0	0	0	9.07362	0	0	0	0
0h-66h	ch.9.2793850R	6.75297	0	0	0	0	4.625	11.6965	0	0	0	0	8.01074
0h-66h	ch.9.72278394R	0	0	0	0	0	0	0	0	0	0	0	0
0h-72h	cg00009292	72.5895	58.2501	0	55.6576	56.6598	69.7021	74.6382	59.4334	0	96.4018	55.7022	31.4426
0h-72h	cg00025439	0	0	0	0	0	16.3463	0	0	0	0	0	28.3126
0h-72h	cg00075488	0	0	41.7188	18.5525	18.5587	16.3463	0	0	72.2591	32.1339	32.1447	28.3126
0h-72h	cg00121339	14229.1	2084.53	1052.31	1561.04	1563.79	1380.58	1120.95	255.045	193.893	629.459	276.455	413.882
0h-72h	cg00236922	73.597	0	0	0	18.5587	0	73.1202	0	0	0	32.1447	0
0h-72h	cg00253379	0	0	0	0	0	0	0	0	0	0	0	0
0h-72h	cg00276145	0	0	0	0	0	0	0	0	0	0	0	0
0h-72h	cg00317754	0	0	0	0	0	0	0	0	0	0	0	0
0h-72h	cg00324097	0	0	0	0	0	0	0	0	0	0	0	0
0h-72h	cg00406392	406.831	1391.46	2356.66	4646.83	6325.88	8722.85	180.675	215.717	311.977	737.185	890.329	464.681
0h-72h	cg00442066	0	0	0	0	0	16.3463	0	0	0	0	0	28.3126
0h-72h	cg00522288	856.887	9915.59	5434.51	3398.07	1655.03	1395.11	272.129	1601.17	210.426	111.046	401.761	239.329
0h-72h	cg00578334	24.3718	18.6501	0	0	0	89.0637	42.2132	32.3029	0	0	0	81.1547
0h-72h	cg00646731	0	0	0	0	0	0	0	0	0	0	0	0
0h-72h	cg00807990	0	0	20.8594	0	0	16.3463	0	0	36.1296	0	0	28.3126
0h-72h	cg00867540	0	0	0	18.5525	0	18.06	0	0	0	32.1339	0	31.2808
0h-72h	cg00966672	24.3718	18.8122	20.8594	41.5506	39.0325	69.7021	42.2132	32.5837	36.1296	36.0771	33.925	31.4426
0h-72h	cg00982487	0	38.6122	80.7187	95.48	135.708	193.584	0	33.472	70.1555	86.0321	27.2677	87.8354
0h-72h	cg01001241	337.657	302.662	251.423	78.2861	152.404	138.102	54.7341	135.864	279.279	91.7184	132.118	26.4153
0h-72h	cg01055518	1368.04	745.56	425.195	913.556	1007.65	665.976	243.018	80.7571	103.994	121.555	189.896	241.104
0h-72h	cg01060861	0	0	0	0	0	16.3463	0	0	0	0	0	28.3126
0h-72h	cg01169085	0	0	0	0	0	0	0	0	0	0	0	0
0h-72h	cg01230924	0	0	0	21.6394	19.5423	35.7079	0	0	0	37.4805	33.8483	30.9301
0h-72h	cg01246435	24.3718	0	0	18.5525	19.5423	0	42.2132	0	0	32.1339	33.8483	0
0h-72h	cg01258042	0	0	0	40.1919	0	0	0	0	0	35.1139	0	0
0h-72h	cg01338955	0	0	0	0	0	0	0	0	0	0	0	0
0h-72h	cg01360989	0	0	0	0	0	0	0	0	0	0	0	0
0h-72h	cg01475742	0	0	0	0	0	0	0	0	0	0	0	0
0h-72h	cg01656087	0	0	0	0	0	0	0	0	0	0	0	0
0h-72h	cg01680303	0	0	0	0	0	0	0	0	0	0	0	0
0h-72h	cg01722003	24.3718	38.4501	19.1913	19.9112	0	32.6926	42.2132	33.3434	33.2403	34.4872	0	56.6252
0h-72h	cg01777332	0	37.3002	19.1913	80.0143	20.4738	17.6479	0	64.6059	33.2403	34.4795	35.4616	30.567
0h-72h	cg01862457	22.8828	0	0	0	0	0	39.6341	0	0	0	0	0
0h-72h	cg01879056	0	19.8	0	0	19.5423	16.3463	0	34.2946	0	0	33.8483	28.3126
0h-72h	cg02024241	24.8534	18.8122	0	0	0	18.06	43.0473	32.5837	0	0	0	31.2808
0h-72h	cg02080811	4234.09	5703.84	8011.38	9203.74	8945.9	8029.61	565.43	888.075	937.021	135.496	1525.92	372.551
0h-72h	cg02129675	0	0	0	0	0	0	0	0	0	0	0	0
0h-72h	cg02155957	0	18.8122	21.1681	0	18.5587	18.06	0	32.5837	36.6641	0	32.1447	31.2808
0h-72h	cg02177811	24.8534	0	0	0	0	0	43.0473	0	0	0	0	0
0h-72h	cg02217731	0	0	0	0	0	0	0	0	0	0	0	0
0h-72h	cg02239163	0	0	0	0	0	0	0	0	0	0	0	0
0h-72h	cg02271863	0	0	0	0	0	0	0	0	0	0	0	0
0h-72h	cg02426455	0	0	0	0	0	16.3463	0	0	0	0	0	28.3126
0h-72h	cg02444508	22.8828	0	0	0	0	0	39.6341	0	0	0	0	0
0h-72h	cg02503609	0	0	0	0	0	0	0	0	0	0	0	0
0h-72h	cg02531059	48.7436	38.4501	143.297	159.04	451.023	785.542	84.4264	33.3434	38.9385	87.1236	102.906	174.633
0h-72h	cg02534167	0	0	0	0	0	0	0	0	0	0	0	0
0h-72h	cg02550627	24.3718	0	0	0	0	0	42.2132	0	0	0	0	0
0h-72h	cg02650754	0	97.8502	41.7188	0	19.5423	17.6479	0	124.218	72.2591	0	33.8483	30.567
0h-72h	cg02724186	1076.67	513.547	1291.09	1997.79	3346.42	3747.49	145.391	142.65	424.313	444.228	397.951	187.878
0h-72h	cg02828785	0	39.6	78.7419	278.876	256.74	256.778	0	68.5893	87.3632	19.5042	127.874	179.698
0h-72h	cg02863987	0	0	0	0	0	0	0	0	0	0	0	0
0h-72h	cg02888745	0	942.086	866.02	180.309	194.283	123.058	0	383.191	302.197	13.9241	24.9682	82.3575
0h-72h	cg02937282	0	0	0	0	0	17.6479	0	0	0	0	0	30.567
0h-72h	cg03005087	0	0	21.1681	0	19.5423	0	0	0	36.6641	0	33.8483	0
0h-72h	cg03240117	24.3718	37.3002	120.461	98.9364	251.927	69.7021	42.2132	64.6059	54.7599	87.6703	59.0601	31.4426
0h-72h	cg03311684	0	0	19.1913	0	18.5587	16.3463	0	0	33.2403	0	32.1447	28.3126
0h-72h	cg03396765	0	0	0	0	0	0	0	0	0	0	0	0
0h-72h	cg03463612	22.8828	229.211	378.905	927.044	1078.94	1078.09	39.6341	57.6258	228.662	319.734	417.653	127.463
0h-72h	cg03497845	0	18.8122	19.1913	0	0	17.6479	0	32.5837	33.2403	0	0	30.567
0h-72h	cg03550352	0	0	0	0	0	0	0	0	0	0	0	0
0h-72h	cg03588583	18114.6	17678.6	17364.2	15714.1	18805.8	18298.4	755.187	2016.02	836.137	1202.92	2113.89	1113.72
0h-72h	cg03620269	24.8534	57.2623	123.055	186.483	216.672	192.695	43.0473	1.86723	127.193	134.615	78.4435	116.488
0h-72h	cg03624321	0	0	0	0	0	0	0	0	0	0	0	0
0h-72h	cg03637670	432.166	304.638	1490.54	3960.18	5146.28	6805.39	71.6877	139.303	336.073	588.626	598.724	136.076
0h-72h	cg03641570	0	0	20.8594	18.5525	39.0325	18.06	0	0	36.1296	32.1339	33.925	31.2808
0h-72h	cg03653158	0	0	0	0	19.5423	0	0	0	0	0	33.8483	0
0h-72h	cg03702171	0	0	0	0	0	18.06	0	0	0	0	0	31.2808
0h-72h	cg03727673	572.922	532.035	482.151	802.36	467.563	579.549	120.012	105.225	190.55	290.62	151.072	322.519
0h-72h	cg03762864	22.8828	19.8	0	0	0	0	39.6341	34.2946	0	0	0	0
0h-72h	cg03781098	0	19.8	0	0	0	0	0	34.2946	0	0	0	0
0h-72h	cg03800281	27868.1	33374.5	34686.7	34700.1	33779	33601.4	912.29	2199.76	2156.87	1887.88	2231.73	1337.03
0h-72h	cg03824268	426.254	232.337	671.304	1170.91	1130.71	835.339	245.79	161.456	326.741	367.125	341.096	334.161
0h-72h	cg03958798	0	0	0	0	38.1011	53.7679	0	0	0	0	33.0294	54.1847
0h-72h	cg03995533	0	0	0	19.9112	0	18.06	0	0	0	34.4872	0	31.2808
0h-72h	cg04058149	670.365	605	754.433	606.835	573.17	582.565	85.1059	351.465	131.74	188.134	421.432	269.924
0h-72h	cg04065352	0	0	0	0	0	0	0	0	0	0	0	0
0h-72h	cg04086018	96.4798	477.412	124.723	201.949	270.485	260.683	43.187	173.84	112	50.363	77.4226	58.2189
0h-72h	cg04218566	0	38.4501	38.3826	0	20.4738	16.3463	0	33.3434	66.4805	0	35.4616	28.3126
0h-72h	cg04249873	0	0	0	0	0	0	0	0	0	0	0	0
0h-72h	cg04252942	0	0	0	0	0	0	0	0	0	0	0	0
0h-72h	cg04272694	94.9907	58.4122	42.0275	57.0163	19.5423	54.18	36.6451	59.4247	36.3998	55.7073	33.8483	93.8425
0h-72h	cg04273306	24.8534	38.6122	61.2187	58.7445	40.0161	35.7079	43.0473	33.472	3.19035	55.9138	34.6831	30.9301
0h-72h	cg04328472	0	0	0	0	0	0	0	0	0	0	0	0
0h-72h	cg04424885	42012.4	37347.4	32358.4	28728.3	23816.9	24232.6	1293.67	1651.13	3195.93	1042.81	1700.29	574.048
0h-72h	cg04497520	0	0	0	0	0	0	0	0	0	0	0	0
0h-72h	cg04549583	0	0	0	0	0	0	0	0	0	0	0	0
0h-72h	cg04562404	0	0	42.0275	0	20.4738	102.807	0	0	36.3998	0	35.4616	47.3314
0h-72h	cg04588745	0	0	0	0	0	0	0	0	0	0	0	0
0h-72h	cg04625873	0	0	0	0	0	0	0	0	0	0	0	0
0h-72h	cg04651370	0	0	0	0	0	35.2958	0	0	0	0	0	61.1341
0h-72h	cg04719696	193.441	171.787	366.262	646.038	664.745	822.139	48.6708	5.6017	163.282	171.647	135.449	248.486
0h-72h	cg04719926	0	18.8122	62.8869	74.2101	0	0	0	32.5837	62.5805	128.536	0	0
0h-72h	cg04751292	0	0	40.3593	0	0	0	0	0	35.0778	0	0	0
0h-72h	cg04761012	0	0	0	0	0	0	0	0	0	0	0	0
0h-72h	cg04845520	0	0	0	0	0	0	0	0	0	0	0	0
0h-72h	cg04854372	0	0	0	0	0	0	0	0	0	0	0	0
0h-72h	cg04904323	0	18.8122	0	0	0	50.3404	0	32.5837	0	0	0	49.0906
0h-72h	cg04944545	0	0	0	0	0	0	0	0	0	0	0	0
0h-72h	cg05037877	16064.2	11036.2	10183.3	11416.4	10675.8	10782.8	637.051	470.083	619.303	1765	327.831	1732.82
0h-72h	cg05083647	24.8534	416.685	963.028	934.576	980.007	504.13	43.0473	192.824	259.581	201.061	217.968	193.705
0h-72h	cg05145731	96.9613	328.049	78.4332	98.9364	60.4898	33.9942	45.2261	178.881	87.4455	87.6703	61.4425	29.5045
0h-72h	cg05283119	0	18.8122	21.1681	0	0	0	0	32.5837	36.6641	0	0	0
0h-72h	cg05293319	0	19.8	40.0507	58.7445	76.2021	88.6516	0	34.2946	34.775	55.9138	66.0589	110.015
0h-72h	cg05392244	0	0	0	40.1919	0	18.06	0	0	0	35.1139	0	31.2808
0h-72h	cg05392657	0	0	40.0507	18.5525	19.5423	17.6479	0	0	34.775	32.1339	33.8483	30.567
0h-72h	cg05422208	0	0	0	0	0	0	0	0	0	0	0	0
0h-72h	cg05495011	118.881	209.249	163.848	126.38	273.436	85.6362	110.827	26.9069	131.633	129.974	169.596	80.1431
0h-72h	cg05619116	24.8534	18.6501	0	40.1919	57.6434	18.06	43.0473	32.3029	0	35.1139	58.6517	31.2808
0h-72h	cg05621843	0	0	0	0	0	16.3463	0	0	0	0	0	28.3126
0h-72h	cg05768532	24.8534	457.273	412.676	638.136	712.813	551.108	43.0473	93.528	168.725	36.5516	262.086	105.566
0h-72h	cg05799997	0	0	0	0	20.4738	0	0	0	0	0	35.4616	0
0h-72h	cg05861291	24.3718	0	0	19.9112	40.0161	0	42.2132	0	0	34.4872	34.6831	0
0h-72h	cg05885668	0	38.4501	0	19.9112	0	0	0	33.3434	0	34.4872	0	0
0h-72h	cg05919078	119.363	39.6	61.2187	41.5506	0	71.4158	39.0564	68.5893	3.19035	36.0771	0	61.8602
0h-72h	cg05966765	2821.78	3204.23	3485.74	3858.14	3516.17	4238.32	384.833	98.5713	551.87	706.588	847.101	153.17
0h-72h	cg06073499	138.786	149.849	42.0275	95.8495	137.676	343.781	180.799	129.777	36.3998	114.493	90.3338	162.505
0h-72h	cg06187301	0	0	0	0	0	0	0	0	0	0	0	0
0h-72h	cg06202136	0	0	21.1681	0	0	0	0	0	36.6641	0	0	0
0h-72h	cg06213287	0	0	19.1913	99.9255	77.1335	257.255	0	0	33.2403	68.8103	29.6673	74.5334
0h-72h	cg06386482	93.5017	56.1124	0	0	18.5587	16.3463	104.271	55.951	0	0	32.1447	28.3126
0h-72h	cg06461649	0	0	20.8594	0	0	0	0	0	36.1296	0	0	0
0h-72h	cg06476053	96.9613	57.1002	19.1913	43.2788	115.287	52.0542	45.2261	55.9858	33.2403	74.9611	117.303	2.68352
0h-72h	cg06520258	0	38.4501	62.8869	38.4637	19.5423	0	0	33.3434	62.5805	33.3729	33.8483	0
0h-72h	cg06532789	24.8534	416.685	965.004	934.576	998.566	504.13	43.0473	192.824	280.546	201.061	208.753	193.705
0h-72h	cg06635832	0	0	0	0	0	0	0	0	0	0	0	0
0h-72h	cg06666194	0	18.8122	0	0	18.5587	0	0	32.5837	0	0	32.1447	0
0h-72h	cg06686246	0	18.6501	19.1913	19.9112	40.0161	0	0	32.3029	33.2403	34.4872	34.6831	0
0h-72h	cg06713259	22.8828	18.6501	0	0	40.9475	0	39.6341	32.3029	0	0	70.9232	0
0h-72h	cg06763641	0	0	0	0	0	0	0	0	0	0	0	0
0h-72h	cg06806041	0	0	0	78.6557	0	35.7079	0	0	0	28.4025	0	30.9301
0h-72h	cg06904086	0	0	0	0	0	0	0	0	0	0	0	0
0h-72h	cg06959818	0	0	40.3593	57.0163	115.235	52.0542	0	0	35.0778	55.7073	52.8326	2.68352
0h-72h	cg06993467	140.275	665.048	870.941	820.205	734.322	897.84	137.393	124.799	148.01	363.756	213.297	84.0601
0h-72h	cg06996389	0	0	0	0	0	0	0	0	0	0	0	0
0h-72h	cg07103846	237.236	1110.57	1332.23	1470.66	2408.19	3430.75	98.2894	285.289	342.166	301.037	362.396	590.895
0h-72h	cg07186168	0	0	19.1913	0	0	0	0	0	33.2403	0	0	0
0h-72h	cg07262620	0	0	0	0	20.4738	32.6926	0	0	0	0	35.4616	56.6252
0h-72h	cg07300076	0	0	0	0	20.4738	0	0	0	0	0	35.4616	0
0h-72h	cg07428136	0	0	0	0	0	0	0	0	0	0	0	0
0h-72h	cg07494431	0	0	20.8594	19.9112	20.4738	71.4158	0	0	36.1296	34.4872	35.4616	61.8602
0h-72h	cg07499899	49.2252	0	0	0	0	17.6479	42.6364	0	0	0	0	30.567
0h-72h	cg07548283	0	18.8122	19.1913	160.029	39.0846	35.7079	0	32.5837	33.2403	68.959	67.6966	30.9301
0h-72h	cg07661965	1224.83	843.086	773.316	522.995	407.125	501.245	123.034	224.224	74.2183	285.241	81.803	181.837
0h-72h	cg07727170	49.7067	76.9002	76.7651	117.119	135.656	102.395	86.0946	66.6869	132.961	51.0678	119.044	46.5666
0h-72h	cg07843309	24.3718	0	0	0	39.0325	16.3463	42.2132	0	0	0	33.925	28.3126
0h-72h	cg07870237	0	0	0	0	0	0	0	0	0	0	0	0
0h-72h	cg07881483	0	0	0	21.6394	0	16.3463	0	0	0	37.4805	0	28.3126
0h-72h	cg07910680	0	0	0	0	0	0	0	0	0	0	0	0
0h-72h	cg07938459	0	0	20.8594	0	0	0	0	0	36.1296	0	0	0
0h-72h	cg08036487	22.8828	0	42.0275	43.2788	0	33.9942	39.6341	0	36.3998	74.9611	0	29.5045
0h-72h	cg08145798	119.363	19.8	82.3868	58.3749	60.4898	49.0388	39.0564	34.2946	38.7243	59.7799	61.4425	84.9378
0h-72h	cg08197287	24.3718	38.4501	83.4376	285.05	171.894	156.64	42.2132	33.3434	144.518	111.891	108.535	141.166
0h-72h	cg08241939	0	0	0	0	0	0	0	0	0	0	0	0
0h-72h	cg08259514	0	0	21.1681	0	94.7608	16.3463	0	0	36.6641	0	85.756	28.3126
0h-72h	cg08315530	0	0	0	0	0	0	0	0	0	0	0	0
0h-72h	cg08401628	0	39.6	323	266.867	0	36.12	0	68.5893	115.561	162.547	0	62.5617
0h-72h	cg08478672	0	0	0	0	0	0	0	0	0	0	0	0
0h-72h	cg08491843	144.697	459.086	368.238	205.405	287.129	309.31	75.5548	70.4774	192.914	168.213	161.367	71.9474
0h-72h	cg08511886	16443.1	10104.6	5089.93	5988.82	5810.14	6742.19	1140.11	762.815	696.179	480.019	828.068	874.403
0h-72h	cg08542002	0	0	0	0	0	0	0	0	0	0	0	0
0h-72h	cg08564172	49.7067	0	0	0	0	0	86.0946	0	0	0	0	0
0h-72h	cg08573409	0	0	20.8594	19.9112	0	18.06	0	0	36.1296	34.4872	0	31.2808
0h-72h	cg08591265	239.251	610.086	427.914	377.074	678.646	492.134	257.524	14.1844	124.72	143.897	169.28	295.794
0h-72h	cg08625794	0	0	0	0	0	0	0	0	0	0	0	0
0h-72h	cg08696062	0	0	122.437	58.3749	57.6434	67.9883	0	0	6.3807	59.7799	58.6517	59.009
0h-72h	cg08697985	0	37.4623	0	0	0	0	0	32.4442	0	0	0	0
0h-72h	cg08717672	0	0	0	0	0	0	0	0	0	0	0	0
0h-72h	cg08739399	0	0	0	19.9112	0	0	0	0	0	34.4872	0	0
0h-72h	cg08805158	0	0	19.1913	0	0	0	0	0	33.2403	0	0	0
0h-72h	cg08850922	0	56.1124	21.1681	58.7445	18.5587	16.3463	0	55.951	36.6641	55.9138	32.1447	28.3126
0h-72h	cg08895590	0	18.6501	0	0	0	0	0	32.3029	0	0	0	0
0h-72h	cg08975360	0	0	0	0	0	0	0	0	0	0	0	0
0h-72h	cg09008320	24.3718	0	61.5274	57.0163	132.81	69.7021	42.2132	0	63.5964	55.7073	126.076	31.4426
0h-72h	cg09097524	0	0	0	0	0	0	0	0	0	0	0	0
0h-72h	cg09132194	24.8534	0	0	0	0	0	43.0473	0	0	0	0	0
0h-72h	cg09144744	763.385	153.299	518.516	391.181	387.635	332.511	171.329	87.5941	268.679	170.5	71.9044	134.683
0h-72h	cg09180564	144.697	496.549	389.406	205.405	383.805	395.358	75.5548	41.9943	226.871	168.213	187.667	85.3887
0h-72h	cg09212118	0	0	0	0	0	16.3463	0	0	0	0	0	28.3126
0h-72h	cg09327847	0	0	0	0	0	32.6926	0	0	0	0	0	56.6252
0h-72h	cg09345868	0	0	0	0	0	0	0	0	0	0	0	0
0h-72h	cg09568092	0	0	21.1681	0	0	0	0	0	36.6641	0	0	0
0h-72h	cg09574009	0	0	0	0	0	17.6479	0	0	0	0	0	30.567
0h-72h	cg09592121	24.8534	0	0	38.4637	40.9475	86.4604	43.0473	0	0	33.3729	70.9232	29.4782
0h-72h	cg09623010	0	0	0	0	0	0	0	0	0	0	0	0
0h-72h	cg09638421	0	0	0	0	18.5587	0	0	0	0	0	32.1447	0
0h-72h	cg09688014	94.5092	37.3002	118.793	212.969	466.579	862.132	81.9692	64.6059	96.5653	153.058	203.18	111.888
0h-72h	cg09790325	0	0	0	0	0	0	0	0	0	0	0	0
0h-72h	cg09791440	22.8828	0	0	19.9112	0	0	39.6341	0	0	34.4872	0	0
0h-72h	cg09835239	0	0	0	0	0	0	0	0	0	0	0	0
0h-72h	cg10087448	0	0	0	0	0	18.06	0	0	0	0	0	31.2808
0h-72h	cg10169177	0	18.8122	59.5506	41.5506	97.6595	420.273	0	32.5837	57.6756	36.0771	67.8026	156.885
0h-72h	cg10212432	0	0	0	18.5525	58.5748	18.06	0	0	0	32.1339	2.8729	31.2808
0h-72h	cg10291238	47171.1	54828.7	46175.9	44226.4	43567.3	39645.4	1538.99	2939.71	1747.68	2060.69	2974.02	2077.73
0h-72h	cg10369790	144.697	496.549	389.406	205.405	383.805	395.358	75.5548	41.9943	226.871	168.213	187.667	85.3887
0h-72h	cg10395101	49.2252	56.1124	0	38.4637	20.4738	16.3463	42.6364	55.951	0	33.3729	35.4616	28.3126
0h-72h	cg10399764	0	94.8867	119.101	83.4707	253.789	354.953	0	64.4753	115.351	100.312	68.9826	275.197
0h-72h	cg10574006	0	0	0	0	0	0	0	0	0	0	0	0
0h-72h	cg10576721	34380.9	23155.9	17251.8	17150.6	15607.6	18400.4	1446.39	913.344	574.245	1092.75	1021.64	1202.11
0h-72h	cg10587082	0	0	0	0	0	0	0	0	0	0	0	0
0h-72h	cg10603156	0	0	0	0	0	0	0	0	0	0	0	0
0h-72h	cg10605269	0	0	0	0	0	0	0	0	0	0	0	0
0h-72h	cg10671950	5534.9	1338.48	553.563	285.05	448.073	425.925	538.602	241.755	180.907	111.891	83.549	210.403
0h-72h	cg10736139	144.697	134.487	160.511	198.492	159.081	141.53	75.5548	68.1597	86.664	88.7194	96.1121	85.1689
0h-72h	cg10766285	0	0	21.1681	0	0	52.9437	0	0	36.6641	0	0	91.7011
0h-72h	cg10828910	0	0	0	0	18.5587	0	0	0	0	0	32.1447	0
0h-72h	cg10885779	97.4429	133.499	120.152	196.145	58.627	141.053	114.586	85.8471	104.325	137.111	101.545	166.746
0h-72h	cg10995503	24.3718	0	0	18.5525	0	0	42.2132	0	0	32.1339	0	0
0h-72h	cg11009695	0	0	0	0	0	18.06	0	0	0	0	0	31.2808
0h-72h	cg11058691	0	0	0	0	0	0	0	0	0	0	0	0
0h-72h	cg11139090	0	0	0	0	0	0	0	0	0	0	0	0
0h-72h	cg11218619	24.3718	0	61.5274	57.0163	132.81	69.7021	42.2132	0	63.5964	55.7073	126.076	31.4426
0h-72h	cg11238820	339.146	18.8122	19.1913	18.5525	56.6598	102.395	119.968	32.5837	33.2403	32.1339	55.7022	46.5666
0h-72h	cg11259152	0	0	0	0	0	0	0	0	0	0	0	0
0h-72h	cg11296005	49.2252	18.6501	0	18.5525	18.5587	83.033	42.6364	32.3029	0	32.1339	32.1447	101.48
0h-72h	cg11391811	0	0	0	0	0	0	0	0	0	0	0	0
0h-72h	cg11403563	0	0	0	40.1919	0	35.7079	0	0	0	35.1139	0	30.9301
0h-72h	cg11525409	0	0	0	0	0	0	0	0	0	0	0	0
0h-72h	cg11546251	74.0785	37.4623	0	78.6557	38.1011	0	74.5648	32.4442	0	28.4025	33.0294	0
0h-72h	cg11583160	0	19.8	0	21.6394	20.4738	0	0	34.2946	0	37.4805	35.4616	0
0h-72h	cg11586360	7269.75	5528.22	5677.1	6466.17	7185.32	6136.56	969.854	442.315	184.124	1012.19	441.715	554.79
0h-72h	cg11631265	362.51	305.124	225.684	527.222	910.926	946.78	86.4245	30.2631	45.9039	231.291	175.809	407.613
0h-72h	cg11633770	0	18.6501	21.1681	0	37.1175	0	0	32.3029	36.6641	0	64.2893	0
0h-72h	cg11653000	0	0	0	0	0	0	0	0	0	0	0	0
0h-72h	cg11745838	22.8828	0	0	0	0	0	39.6341	0	0	0	0	0
0h-72h	cg11846636	94.9907	98.0123	186.684	205.036	265.724	363.143	36.6451	124.137	167.138	108.96	234.839	157.303
0h-72h	cg11924172	0	0	38.3826	0	38.1011	52.4663	0	0	66.4805	0	33.0294	54.2612
0h-72h	cg11950754	0	0	0	0	0	18.06	0	0	0	0	0	31.2808
0h-72h	cg11969813	22.8828	37.3002	20.8594	18.5525	118.081	35.2958	39.6341	64.6059	36.1296	32.1339	63.0882	61.1341
0h-72h	cg11987802	0	0	0	0	19.5423	0	0	0	0	0	33.8483	0
0h-72h	cg12030118	262.571	77.0623	40.3593	258.226	464.716	379.836	103.235	36.1468	35.0778	191.12	133.771	99.7732
0h-72h	cg12059894	0	0	0	0	0	0	0	0	0	0	0	0
0h-72h	cg12078931	0	18.8122	0	0	0	0	0	32.5837	0	0	0	0
0h-72h	cg12159464	0	0	0	21.6394	0	34.4063	0	0	0	37.4805	0	29.9074
0h-72h	cg12165841	160993	129770	118197	108337	100840	119208	3556.68	5237.41	606.171	2026.74	5869.14	3715.15
0h-72h	cg12196642	0	0	0	0	0	18.06	0	0	0	0	0	31.2808
0h-72h	cg12224508	0	0	0	0	0	0	0	0	0	0	0	0
0h-72h	cg12243499	0	0	121.078	137.031	483.431	332.099	0	0	105.233	62.7497	229.429	94.9496
0h-72h	cg12304116	0	0	40.3593	61.4618	118.081	259.859	0	0	35.0778	59.8085	63.0882	52.0443
0h-72h	cg12476579	27272.5	14943.4	12559.6	13090.3	17481.1	19288.7	127.142	1310.42	557.194	867.248	1361.05	2058.83
0h-72h	cg12548555	0	0	0	0	0	18.06	0	0	0	0	0	31.2808
0h-72h	cg12550490	0	0	0	0	0	0	0	0	0	0	0	0
0h-72h	cg12579921	22.8828	0	0	21.6394	18.5587	16.3463	39.6341	0	0	37.4805	32.1447	28.3126
0h-72h	cg12753781	0	0	38.3826	21.6394	0	0	0	0	66.4805	37.4805	0	0
0h-72h	cg12757631	0	37.6244	122.129	251.063	174.741	246.94	0	65.1674	62.4088	167.496	53.3665	128.972
0h-72h	cg12765567	0	0	21.1681	64.9182	95.7444	16.3463	0	0	36.6641	112.442	88.9732	28.3126
0h-72h	cg12905710	0	18.8122	0	0	0	18.06	0	32.5837	0	0	0	31.2808
0h-72h	cg12968741	24.3718	113.375	63.1955	220.501	74.2349	152.735	42.2132	54.2272	63.5064	40.2782	128.579	95.6529
0h-72h	cg12991263	523.171	993.097	707.093	709.848	1253.5	626.429	231.337	83.9886	246.211	278.559	219.433	192.827
0h-72h	cg13008366	0	0	0	0	0	0	0	0	0	0	0	0
0h-72h	cg13068284	0	0	0	0	0	0	0	0	0	0	0	0
[truncated: 369 more rows]

[truncated: 2 more sheets: Fig. 5c, Fig. 6a]
